# Supplementary material for: 1,10-Phenanthrolin-1-ium 2-carb­oxy-4,5-dichloro­benzoate
Source: Acta Crystallogr Sect E Struct Rep Online. 2009 Sep 5;65(Pt 10):o2333. doi: 10.1107/S1600536809034448 (PMC2970357; doi:10.1107/S1600536809034448)
Supplement: Supplementary file 2 [file e-65-o2333-Isup2.hkl]

#
# h,k,l, Fc-squared, Fo-squared, sigma(Fo-squared) and status flag
#
data_I
_shelx_title ' jmwgs140_DCPAPHEN'
_shelx_refln_list_code          4
_shelx_F_calc_maximum      152.17
_exptl_crystal_F_000       424.00
_reflns_d_resolution_high  0.7672
 
loop_
 _symmetry_equiv_pos_as_xyz
 'x, y, z'
 '-x, y+1/2, -z'
 
_cell_length_a     6.4598
_cell_length_b     7.3696
_cell_length_c    18.3020
_cell_angle_alpha  90.000
_cell_angle_beta   94.978
_cell_angle_gamma  90.000
 
_shelx_F_squared_multiplier     1.000
 
loop_
 _refln_index_h
 _refln_index_k
 _refln_index_l
 _refln_F_squared_calc
 _refln_F_squared_meas
 _refln_F_squared_sigma
 _refln_observed_status
   1  -9   0       10.90       13.09      2.61 o
   0  -8   0       32.31       34.45      3.28 o
   1  -8   0       34.72       37.23      2.42 o
   2  -8   0       10.31       10.81      2.43 o
   1  -7   0       10.83       10.49      1.44 o
   2  -7   0       30.89       34.26      2.24 o
   3  -7   0      118.66      129.31      6.66 o
   0  -6   0      193.20      174.81      8.01 o
   1  -6   0       38.75       41.10      2.19 o
   2  -6   0      530.61      539.17     15.64 o
   3  -6   0      816.78      837.26     33.83 o
   4  -6   0      216.29      221.40     10.19 o
   1  -5   0       53.30       47.16      2.18 o
   2  -5   0      207.46      205.83      6.83 o
   3  -5   0      151.62      150.95      7.31 o
   6  -5   0        5.99        7.89      2.12 o
   7  -5   0        8.90       12.67      2.63 o
   0  -4   0      108.65      102.20      4.98 o
   1  -4   0     2494.70     2720.16     74.58 o
   2  -4   0     4114.88     4579.08    124.57 o
   5  -4   0      148.19      139.19      4.57 o
   7  -4   0       82.75      100.98      6.43 o
   1  -3   0     1192.96     1221.79     33.46 o
   4  -3   0      264.13      279.35      7.66 o
   5  -3   0       39.86       40.48      2.63 o
   6  -3   0        3.74        4.53      1.27 o
   7  -3   0       41.80       51.23      4.26 o
   0  -2   0    22104.60    21217.93    794.78 o
   1  -2   0    23096.92    24569.32    940.25 o
   3  -2   0       91.47       85.26      3.59 o
   4  -2   0      216.25      209.53      8.41 o
   5  -2   0      372.38      308.41     13.02 o
   6  -2   0       13.28       13.22      1.80 o
   7  -2   0      163.64      169.97      9.09 o
   8  -2   0       89.01       95.30      6.64 o
   2  -1   0     1678.38     1762.83     43.56 o
   3  -1   0      802.66      877.43     31.00 o
   4  -1   0      165.89      181.82      7.34 o
   5  -1   0      103.97       99.95      4.93 o
   6  -1   0        7.40        8.84      1.52 o
   7  -1   0       35.58       41.70      2.48 o
   8  -1   0       40.22       38.29      4.38 o
   1   0   0       11.03       10.76      0.65 o
   2   0   0      374.51      378.29     13.79 o
   3   0   0      809.94      808.13     29.07 o
   4   0   0      115.48      103.15      4.73 o
   5   0   0       51.89       45.14      2.88 o
   6   0   0      411.47      382.09     15.24 o
   7   0   0       25.36       22.12      1.89 o
   8   0   0       14.15       17.75      3.01 o
   1   1   0       75.00       79.14      2.70 o
   2   1   0     1658.52     1751.70     62.12 o
   3   1   0      804.97      850.11     31.17 o
   4   1   0      170.20      174.61      7.51 o
   5   1   0      105.60      106.76      5.18 o
   6   1   0        8.07        6.58      1.40 o
   7   1   0       37.41       39.07      2.42 o
   8   1   0       41.60       47.35      4.41 o
   0   2   0    22201.00    20275.96    724.20 o
   1   2   0    23155.93    24527.64    504.29 o
   2   2   0     1204.03     1299.36     32.63 o
   3   2   0       85.43       81.04      4.03 o
   4   2   0      222.34      207.91      8.79 o
   5   2   0      374.44      348.37      9.82 o
   6   2   0       12.49       11.10      1.87 o
   7   2   0      160.20      167.58      6.01 o
   8   2   0       88.95       94.23      4.25 o
   1   3   0     1196.74     1207.88     30.59 o
   2   3   0      195.08      213.44      5.27 o
   3   3   0      236.17      245.21      5.71 o
   4   3   0      266.24      272.85      8.10 o
   5   3   0       39.88       40.37      2.13 o
   6   3   0        3.76        2.99      0.94 o
   7   3   0       40.78       41.82      2.71 o
   0   4   0      114.22      108.44      4.78 o
   1   4   0     2538.47     2736.77     68.11 o
   2   4   0     4093.27     4565.24     94.40 o
   3   4   0      559.84      568.19     12.42 o
   4   4   0       46.84       41.11      2.12 o
   5   4   0      153.77      147.42      7.21 o
   6   4   0      235.13      245.18     11.22 o
   7   4   0       80.78       83.43      5.66 o
   1   5   0       55.66       45.35      3.33 o
   2   5   0      214.04      224.22      6.44 o
   3   5   0      153.34      153.45      4.98 o
   4   5   0      144.92      142.88      4.90 o
   5   5   0       22.49       22.23      2.81 o
   6   5   0        5.63        4.21      1.70 o
   7   5   0       10.09       10.91      2.43 o
   0   6   0      190.21      162.92      7.54 o
   1   6   0       40.33       39.19      3.92 o
   2   6   0      531.04      522.59     14.41 o
   3   6   0      819.12      839.75     22.19 o
   4   6   0      225.38      209.57      6.85 o
   5   6   0       55.82       59.11      4.46 o
   6   6   0       61.09       57.88      4.63 o
   1   7   0       10.88       12.31      1.42 o
   2   7   0       31.39       31.90      4.43 o
   3   7   0      118.13      117.16      7.24 o
   4   7   0        7.67        7.49      2.12 o
   5   7   0       38.45       41.31      4.11 o
   0   8   0       33.33       31.12      3.11 o
   1   8   0       32.93       35.09      2.33 o
   2   8   0       10.13        7.86      1.39 o
   3   8   0      163.67      135.88      7.59 o
   4   8   0      180.88      136.38      7.84 o
   1   9   0       10.64       11.06      1.70 o
   2   9   0       34.13       32.94      2.90 o
  -1  -9   1       37.91       38.86      3.96 o
   0  -9   1       17.74       14.37      2.73 o
   1  -9   1       18.47       20.98      3.06 o
   2  -9   1       32.79       33.73      3.86 o
  -2  -8   1       62.80       62.77      4.46 o
  -1  -8   1        0.27       -0.05      1.05 o
   0  -8   1       26.60       27.73      2.13 o
   1  -8   1       61.49       57.39      4.51 o
   2  -8   1       37.88       37.23      3.76 o
  -3  -7   1       14.88       16.75      2.36 o
  -2  -7   1      176.90      171.22      6.03 o
  -1  -7   1       69.39       73.32      3.22 o
   0  -7   1       22.33       24.04      2.04 o
   1  -7   1        1.03        0.77      0.95 o
   2  -7   1      266.53      254.77      8.45 o
  -5  -6   1       34.34       48.17      4.03 o
  -4  -6   1      338.55      343.36     14.87 o
  -3  -6   1      359.03      361.66     15.95 o
  -2  -6   1     1035.02     1058.38     30.10 o
  -1  -6   1      122.36      124.15      4.60 o
   0  -6   1      256.95      247.76      7.97 o
   1  -6   1       23.33       22.38      2.38 o
   2  -6   1      681.45      661.96     19.37 o
   3  -6   1      866.16      923.02     35.70 o
  -7  -5   1       61.77       77.26      5.46 o
  -6  -5   1       29.23       30.87      3.48 o
  -5  -5   1      126.93      125.58      6.81 o
  -4  -5   1       43.32       44.87      3.21 o
  -3  -5   1       82.84       87.01      3.24 o
  -2  -5   1      225.47      229.64      7.15 o
  -1  -5   1      156.14      153.84      5.03 o
   0  -5   1       69.75       64.30      2.65 o
   1  -5   1      166.74      166.20      5.38 o
   2  -5   1      212.78      208.85      6.55 o
   3  -5   1      161.95      161.39      7.66 o
   5  -5   1      120.13      114.41      4.08 o
   7  -5   1       39.72       54.50      4.71 o
  -7  -4   1        8.49       15.58      2.76 o
  -6  -4   1       93.70       94.81      5.76 o
  -5  -4   1      341.62      333.05      9.22 o
  -2  -4   1     2189.73     2352.21     95.20 o
  -1  -4   1      591.23      660.45     15.02 o
   0  -4   1      209.77      214.14      6.46 o
   1  -4   1     2723.69     2953.99     79.84 o
   2  -4   1     1435.99     1606.03     43.95 o
   5  -4   1       10.50       11.38      1.87 o
  -7  -3   1       21.23       20.68      3.11 o
  -6  -3   1       24.87       28.49      3.18 o
  -5  -3   1      452.84      401.05     16.15 o
  -4  -3   1      397.88      410.53     10.69 o
  -1  -3   1      648.04      645.24     17.92 o
   0  -3   1      413.04      458.99     12.76 o
   1  -3   1      547.10      572.32     15.88 o
   4  -3   1      318.37      314.56      8.60 o
   5  -3   1      166.70      161.21      7.19 o
   6  -3   1       38.83       38.86      2.86 o
  -8  -2   1       22.49       31.17      3.98 o
  -7  -2   1       89.10       94.34      5.93 o
  -6  -2   1      334.30      322.57      9.66 o
  -5  -2   1       65.70       64.57      3.33 o
  -4  -2   1      497.94      495.81     18.15 o
  -3  -2   1      428.24      440.54     11.20 o
  -1  -2   1     5803.00     6466.42    252.02 o
   0  -2   1      551.14      595.08     16.20 o
   1  -2   1     9738.38    10885.07    409.19 o
   3  -2   1      560.24      579.22     15.03 o
   4  -2   1      221.10      223.37      6.20 o
   5  -2   1      884.43      874.37     32.09 o
   6  -2   1      479.07      459.38     18.13 o
   7  -2   1       28.81       25.76      2.68 o
   8  -2   1       53.63       64.85      5.28 o
  -8  -1   1       30.04       32.09      3.93 o
  -7  -1   1      128.20      126.22      7.19 o
  -6  -1   1      214.15      199.65      6.50 o
  -5  -1   1      238.64      214.21      9.14 o
  -4  -1   1      181.23      208.98      8.14 o
  -3  -1   1       88.25       81.64      3.48 o
  -2  -1   1     1420.43     1509.06     36.90 o
   0  -1   1      157.42      184.78      4.22 o
   1  -1   1      887.52      953.42     37.59 o
   2  -1   1     2262.77     2357.22     58.26 o
   3  -1   1      278.63      275.93     10.31 o
   4  -1   1      145.63      144.34      6.03 o
   5  -1   1      401.46      391.86     15.27 o
   6  -1   1       36.80       37.18      2.78 o
   7  -1   1      147.23      143.33      7.21 o
   8  -1   1        4.84        7.94      2.56 o
  -8   0   1      105.95      118.58      7.29 o
  -7   0   1      114.70      105.25      4.24 o
  -6   0   1        0.21        0.26      0.61 o
  -5   0   1      879.29      832.43     30.57 o
  -4   0   1      418.56      452.59     16.95 o
  -3   0   1       22.74       24.11      1.55 o
  -2   0   1      143.81      136.40      5.28 o
  -1   0   1     4633.54     4776.18    121.68 o
   0   0   1       27.82       28.92      1.20 o
   1   0   1     4517.14     4603.83    161.03 o
   2   0   1      546.54      561.86     20.26 o
   3   0   1       49.01       47.27      2.51 o
   4   0   1     1094.20     1106.89     39.88 o
   5   0   1      882.89      855.62     31.52 o
   6   0   1      118.14      120.60      6.03 o
   7   0   1      344.92      341.23     14.27 o
   8   0   1        0.11        0.70      1.75 o
  -8   1   1       29.75       26.96      3.61 o
  -7   1   1      124.33      115.20      4.84 o
  -6   1   1      219.85      204.78      6.57 o
  -5   1   1      238.11      230.71      6.93 o
  -4   1   1      176.92      195.54      8.31 o
  -3   1   1       82.92       75.19      3.63 o
  -2   1   1     1412.04     1469.37     38.29 o
  -1   1   1     1008.69     1132.60     23.44 o
   0   1   1      164.57      189.27      7.24 o
   1   1   1      887.87      979.09     35.75 o
   2   1   1     2291.03     2356.57     83.00 o
   3   1   1      271.04      263.44     10.46 o
   4   1   1      143.46      132.42      6.13 o
   5   1   1      402.83      393.71     15.48 o
   6   1   1       34.98       37.89      2.93 o
   7   1   1      147.62      148.39     10.35 o
   8   1   1        5.00        5.19      1.29 o
  -8   2   1       21.28       29.30      3.71 o
  -7   2   1       86.59       83.89     10.11 o
  -6   2   1      344.34      323.59      9.74 o
  -5   2   1       60.20       54.44      2.53 o
  -4   2   1      493.18      486.49     13.45 o
  -3   2   1      417.09      424.83     11.78 o
  -2   2   1      161.87      185.38      5.26 o
  -1   2   1     5858.39     6599.40    135.12 o
   0   2   1      554.29      579.12     12.30 o
   1   2   1     9590.67    10566.24    263.67 o
   2   2   1      218.78      251.93      8.01 o
   3   2   1      575.93      594.71     21.71 o
   4   2   1      212.17      205.78      9.09 o
   5   2   1      895.13      876.72     32.54 o
   6   2   1      485.78      470.27     18.58 o
   7   2   1       25.76       22.48      2.00 o
   8   2   1       53.98       58.63      3.26 o
  -7   3   1       21.77       24.05      2.10 o
  -6   3   1       24.07       25.14      1.93 o
  -5   3   1      457.28      436.75     16.45 o
  -4   3   1      396.15      393.09     11.29 o
  -3   3   1      174.14      163.70      4.01 o
  -2   3   1       49.36       70.50      1.91 o
  -1   3   1      642.85      637.75     13.55 o
   0   3   1      410.19      445.22     11.74 o
   1   3   1      551.10      559.45     14.59 o
   2   3   1       23.20       30.50      1.41 o
   3   3   1      402.41      393.88     10.67 o
   4   3   1      318.08      307.59     12.72 o
   5   3   1      166.56      163.49      5.45 o
   6   3   1       38.51       34.08      2.23 o
   7   3   1       21.71       23.37      2.10 o
  -7   4   1        8.59       13.99      2.53 o
  -6   4   1       89.63       80.47      5.21 o
  -5   4   1      346.72      327.43     13.84 o
  -4   4   1      117.53      115.68      4.00 o
  -3   4   1      418.06      404.37      9.85 o
  -2   4   1     2201.48     2493.48     51.07 o
  -1   4   1      603.80      673.18     17.24 o
   0   4   1      203.31      211.53      6.02 o
   1   4   1     2719.46     2892.78     72.93 o
   2   4   1     1416.15     1582.99     33.29 o
   3   4   1      108.68      112.19      3.82 o
   4   4   1      221.31      210.22      6.45 o
   5   4   1        9.42       10.64      1.95 o
   6   4   1      252.89      253.22     11.57 o
   7   4   1      162.88      144.72      7.94 o
  -7   5   1       62.26       67.12      5.11 o
  -6   5   1       29.17       31.30      3.43 o
  -5   5   1      128.24      129.74      6.91 o
  -4   5   1       46.32       42.46      2.28 o
  -3   5   1       81.34       80.27      3.17 o
  -2   5   1      220.00      218.09      6.57 o
  -1   5   1      152.84      147.43      4.70 o
   0   5   1       66.68       67.59      4.13 o
   1   5   1      168.06      162.17      6.21 o
   2   5   1      212.59      197.74     11.97 o
   3   5   1      161.74      166.28      5.31 o
   4   5   1      287.37      268.16      8.08 o
   5   5   1      118.39      112.24      6.43 o
   6   5   1        6.58        6.43      1.90 o
   7   5   1       38.39       47.07      4.51 o
  -6   6   1       77.68       85.22      5.78 o
  -5   6   1       31.13       38.93      3.81 o
  -4   6   1      337.81      323.15     14.22 o
  -3   6   1      363.75      374.46     10.59 o
  -2   6   1     1035.52     1072.11     27.62 o
  -1   6   1      124.10      135.81      4.43 o
   0   6   1      265.75      263.89      7.56 o
   1   6   1       25.30       29.40      5.84 o
   2   6   1      679.09      681.08     17.94 o
   3   6   1      847.92      870.58     23.41 o
   4   6   1       27.27       27.39      4.24 o
   5   6   1       49.79       51.13      4.31 o
   6   6   1       13.04       12.22      2.56 o
  -5   7   1        8.09        8.09      2.12 o
  -4   7   1       19.37       22.98      3.03 o
  -3   7   1       14.04       13.00      1.55 o
  -2   7   1      173.28      167.90      5.65 o
  -1   7   1       68.25       69.49      3.05 o
   0   7   1       22.66       24.56      2.97 o
   1   7   1        1.31        0.38      0.79 o
   2   7   1      269.72      268.16      8.03 o
   3   7   1       38.72       38.82      2.43 o
   4   7   1       17.99       17.00      1.87 o
   5   7   1       40.04       46.11      4.31 o
  -4   8   1       75.77       65.10      5.06 o
  -3   8   1      693.63      663.43     26.34 o
  -2   8   1       62.08       61.88      3.08 o
  -1   8   1        0.34       -0.79      0.79 o
   0   8   1       29.46       27.31      2.06 o
   1   8   1       63.43       63.16      3.05 o
   2   8   1       38.13       33.83      3.74 o
   3   8   1      552.40      495.88     20.46 o
   4   8   1      197.27      183.98      9.61 o
  -2   9   1       40.33       43.29      4.18 o
  -1   9   1       37.57       46.29      2.78 o
   0   9   1       17.61       17.78      1.93 o
   1   9   1       18.78       19.66      2.02 o
   2   9   1       32.72       36.45      4.07 o
  -1  -9   2       15.26       16.85      2.73 o
   0  -9   2       59.47       58.08      4.61 o
   1  -9   2       38.70       37.08      3.86 o
   2  -9   2       55.40       48.07      4.76 o
  -3  -8   2       11.65       14.12      2.53 o
  -2  -8   2      109.47       97.47      6.18 o
  -1  -8   2        0.10        0.72      1.09 o
   0  -8   2      168.66      157.14      8.24 o
   1  -8   2       38.62       43.29      4.01 o
   2  -8   2      217.41      231.76     11.15 o
  -4  -7   2       15.60       20.16      2.83 o
  -3  -7   2      131.79      131.75      7.21 o
  -2  -7   2       67.15       62.42      4.33 o
  -1  -7   2       30.79       31.04      2.08 o
   0  -7   2      124.38      122.66      6.16 o
   1  -7   2      155.56      147.22      5.26 o
   2  -7   2        2.97        3.36      1.65 o
  -5  -6   2      134.12      135.20      7.39 o
  -4  -6   2      108.69      109.54      6.26 o
  -3  -6   2      240.90      236.51     10.69 o
  -2  -6   2       83.81       94.54      5.23 o
  -1  -6   2       23.12       25.80      1.78 o
   0  -6   2      330.27      316.81     14.32 o
   1  -6   2       72.56       67.21      2.92 o
   2  -6   2      114.46      110.04      6.21 o
  -7  -5   2       48.77       49.65      4.28 o
  -6  -5   2       57.09       64.97      4.73 o
  -5  -5   2        5.34        7.01      1.70 o
  -4  -5   2      249.38      265.37     11.25 o
  -3  -5   2       19.75       20.62      2.00 o
  -2  -5   2       58.49       51.53      3.66 o
  -1  -5   2      722.78      736.80     20.82 o
   0  -5   2      466.76      458.41     13.09 o
   1  -5   2       11.24       11.18      1.07 o
   2  -5   2       73.08       72.42      2.95 o
   3  -5   2       14.53       17.43      1.82 o
   5  -5   2      101.63       97.01      7.96 o
  -7  -4   2       18.90       24.16      3.33 o
  -6  -4   2       19.22       20.26      2.88 o
  -5  -4   2       92.35       96.99      5.38 o
  -4  -4   2      281.09      287.63     12.22 o
  -3  -4   2      368.11      387.63     14.87 o
  -2  -4   2      954.10     1059.68     29.17 o
  -1  -4   2      660.34      737.98     16.65 o
   0  -4   2      412.28      401.02     11.53 o
   1  -4   2      440.04      465.68     12.99 o
   2  -4   2      387.29      403.79     11.87 o
   5  -4   2      108.82       97.80      3.62 o
   6  -4   2      102.86      104.91      5.53 o
  -7  -3   2        3.20        2.33      1.60 o
  -6  -3   2      134.56      132.80      7.11 o
  -5  -3   2      253.61      250.09      7.47 o
  -4  -3   2      126.48      130.54      6.74 o
  -3  -3   2      107.95      126.77      5.86 o
  -2  -3   2      550.60      619.64     24.03 o
  -1  -3   2     1162.55     1182.13     26.28 o
   0  -3   2       59.51       60.97      2.24 o
   1  -3   2      341.21      383.84     10.76 o
   2  -3   2       42.34       39.26      2.71 o
   4  -3   2       27.17       21.31      1.35 o
   5  -3   2       74.09       66.74      2.68 o
   6  -3   2      114.66      115.92      5.78 o
  -8  -2   2        1.08       -0.40      1.47 o
  -7  -2   2      100.18      107.76      6.50 o
  -6  -2   2       85.05       93.39      5.48 o
  -5  -2   2      257.47      259.95      7.67 o
  -4  -2   2       76.18       82.58      3.78 o
  -3  -2   2     3146.53     3525.28     85.76 o
  -2  -2   2     1235.24     1389.53     53.13 o
  -1  -2   2     3080.77     3443.53    126.24 o
   0  -2   2      724.20      784.12     17.10 o
   1  -2   2       77.34       65.38      2.13 o
   3  -2   2      266.98      261.55      7.31 o
   4  -2   2      498.22      487.19     12.38 o
   5  -2   2      394.24      378.14     14.84 o
   6  -2   2      959.30      952.49     34.53 o
   7  -2   2      158.78      146.07      7.36 o
  -8  -1   2       13.68       16.88      3.06 o
  -7  -1   2      255.80      250.95     11.87 o
  -6  -1   2      213.19      199.62      6.38 o
  -5  -1   2       42.71       44.95      2.66 o
  -4  -1   2      323.97      319.80     12.25 o
  -3  -1   2      963.64     1103.81     38.86 o
  -2  -1   2     1451.50     1504.31     30.74 o
  -1  -1   2     1042.04     1073.24     40.13 o
   0  -1   2     1402.42     1422.48     31.48 o
   1  -1   2      377.49      392.63     15.78 o
   2  -1   2      258.34      253.36      6.77 o
   3  -1   2       13.61       14.42      1.30 o
   4  -1   2      154.20      162.52      6.60 o
   5  -1   2      113.55      103.55      4.98 o
   6  -1   2      126.89      115.97      5.93 o
   7  -1   2       49.64       48.80      3.66 o
  -8   0   2       40.69       45.24      4.48 o
  -7   0   2        1.96        2.12      1.57 o
  -6   0   2      133.73      126.02      4.50 o
  -5   0   2      171.37      171.79      5.47 o
  -4   0   2     1000.31     1028.23     27.01 o
  -3   0   2     2531.30     2893.95     74.09 o
  -2   0   2     4408.54     4643.74    118.24 o
  -1   0   2      808.48      858.02     22.00 o
   0   0   2     2418.06     2433.91     62.13 o
   1   0   2       26.78       23.65      1.01 o
   2   0   2      774.13      868.64     31.02 o
   3   0   2        2.55        2.78      0.70 o
   4   0   2      119.25      101.80      4.81 o
   5   0   2      951.21      946.53     34.75 o
   6   0   2     1477.86     1441.79     52.50 o
   7   0   2      159.70      147.74      7.46 o
   8   0   2        5.38        5.92      3.28 o
  -8   1   2       14.25       12.47      2.58 o
  -7   1   2      254.42      238.90      7.83 o
  -6   1   2      209.00      194.78      6.40 o
  -5   1   2       46.22       48.65      2.23 o
  -4   1   2      325.50      325.03      9.16 o
  -3   1   2      972.12     1090.40     28.47 o
  -2   1   2     1447.16     1467.06     38.28 o
  -1   1   2     1054.49     1074.41     27.54 o
   0   1   2     1392.84     1438.79     29.58 o
   1   1   2      388.31      402.65     10.22 o
   2   1   2      257.94      259.64      9.76 o
   3   1   2       14.94       13.97      1.42 o
   4   1   2      155.60      141.93      6.64 o
   5   1   2      109.23       91.51      4.96 o
   6   1   2      124.68      120.93      6.16 o
   7   1   2       49.77       51.68      3.83 o
   8   1   2       42.10       48.05      2.96 o
  -8   2   2        1.67        3.08      1.97 o
  -7   2   2      102.86       98.39      4.19 o
  -6   2   2       86.25       81.86      3.50 o
  -5   2   2      258.52      255.12      7.77 o
  -4   2   2       74.91       80.67      2.99 o
  -3   2   2     3122.50     3423.75     88.94 o
  -2   2   2     1262.21     1426.69     36.48 o
  -1   2   2     3069.05     3385.28     70.09 o
   0   2   2      697.81      758.77     18.97 o
   1   2   2       72.54       59.50      2.02 o
   2   2   2      248.26      263.98      7.18 o
   3   2   2      262.78      280.56     10.74 o
   4   2   2      479.08      418.12     17.73 o
   5   2   2      396.95      380.61     15.29 o
   6   2   2      947.94      907.49     34.88 o
   7   2   2      166.05      150.67      5.57 o
   8   2   2       32.41       34.04      3.53 o
  -7   3   2        3.16        3.25      1.14 o
  -6   3   2      136.25      121.84      4.61 o
  -5   3   2      251.52      245.09     11.80 o
  -4   3   2      128.91      130.55      5.87 o
  -3   3   2      109.30      124.59      3.19 o
  -2   3   2      550.04      628.75     13.37 o
  -1   3   2     1168.48     1190.54     29.82 o
   0   3   2       61.83       65.07      2.89 o
   1   3   2      338.65      370.04      9.96 o
   2   3   2       42.62       39.71      2.35 o
   3   3   2      376.69      385.08     10.48 o
   4   3   2       26.55       26.56      2.38 o
   5   3   2       73.69       67.60      4.21 o
   6   3   2      114.22      105.48      6.08 o
   7   3   2       11.39       14.49      1.73 o
  -7   4   2       20.56       24.69      3.08 o
  -6   4   2       17.70       20.31      2.66 o
  -5   4   2       89.10       78.84      4.98 o
  -4   4   2      278.10      282.53      6.70 o
  -3   4   2      366.42      356.56     10.51 o
  -2   4   2      960.76     1064.68     22.40 o
  -1   4   2      656.86      741.13     15.71 o
   0   4   2      409.29      399.62     10.66 o
   1   4   2      417.20      438.99     12.00 o
   2   4   2      398.06      410.84     11.02 o
   3   4   2      355.54      360.30     10.06 o
   4   4   2      976.11     1000.49     26.04 o
   5   4   2      104.98      104.73      5.76 o
   6   4   2      102.74      103.85      6.16 o
   7   4   2      382.97      347.47     15.37 o
  -7   5   2       49.98       48.20      4.41 o
  -6   5   2       58.77       59.16      4.51 o
  -5   5   2        6.50        6.74      1.80 o
  -4   5   2      247.73      248.78      7.61 o
  -3   5   2       19.87       20.77      1.50 o
  -2   5   2       63.74       70.07      2.62 o
  -1   5   2      723.53      731.37     19.12 o
   0   5   2      468.92      443.62     16.55 o
   1   5   2        9.79        8.12      1.00 o
   2   5   2       68.58       72.71      2.87 o
   3   5   2       16.88       15.09      1.42 o
   4   5   2      117.73      115.06      4.27 o
   5   5   2      103.95       96.00      5.73 o
   6   5   2       28.47       34.05      3.61 o
  -6   6   2        3.59        2.71      1.60 o
  -5   6   2      128.87      117.73      6.94 o
  -4   6   2      107.17      110.84      6.28 o
  -3   6   2      235.74      225.77      7.04 o
  -2   6   2       88.49       93.24      4.67 o
  -1   6   2       22.77       26.85      1.99 o
   0   6   2      326.64      330.50     11.41 o
   1   6   2       71.20       71.07      2.89 o
   2   6   2      107.89      104.12      3.93 o
   3   6   2      639.47      677.67     18.25 o
   4   6   2       87.30       90.07      3.78 o
   5   6   2        5.02        3.60      1.14 o
   6   6   2        0.40        0.77      1.35 o
  -5   7   2        6.73        7.66      2.12 o
  -4   7   2       15.81       21.48      2.96 o
  -3   7   2      134.49      139.15      7.29 o
  -2   7   2       68.90       65.17      2.95 o
  -1   7   2       31.56       29.42      3.29 o
   0   7   2      125.69      123.52      6.02 o
   1   7   2      155.00      144.78      5.02 o
   2   7   2        2.73        2.83      1.03 o
   3   7   2       69.21       70.91      3.27 o
   4   7   2       47.04       48.56      3.54 o
   5   7   2       49.92       50.88      4.66 o
  -4   8   2       56.04       52.60      4.56 o
  -3   8   2       12.83       14.02      2.68 o
  -2   8   2      109.96      111.16      4.29 o
  -1   8   2        0.09        0.08      0.91 o
   0   8   2      167.54      155.78      5.46 o
   1   8   2       38.07       46.23      2.65 o
   2   8   2      214.04      211.68     10.97 o
   3   8   2       81.84       87.77      7.49 o
   4   8   2       38.19       30.72      3.71 o
  -2   9   2       41.82       40.31      4.06 o
  -1   9   2       16.04       17.93      2.26 o
   0   9   2       59.45       56.41      3.10 o
   1   9   2       38.00       37.95      2.61 o
   2   9   2       57.02       63.99      4.83 o
  -2  -9   3       10.73       15.98      2.76 o
  -1  -9   3       23.85       33.55      3.61 o
   0  -9   3       12.68       16.03      2.86 o
   1  -9   3        6.93        7.21      2.28 o
   2  -9   3       51.26       55.74      4.78 o
  -4  -8   3       35.32       39.21      3.93 o
  -3  -8   3       11.65       13.34      2.66 o
  -2  -8   3        6.37        6.74      2.02 o
  -1  -8   3        6.33        6.43      2.00 o
   0  -8   3      200.30      177.06      9.29 o
   1  -8   3      111.98      114.70      6.66 o
   2  -8   3      502.20      484.47     21.31 o
  -5  -7   3       10.49       15.14      2.83 o
  -4  -7   3       65.60       69.96      4.93 o
  -3  -7   3       35.98       43.02      3.61 o
  -2  -7   3       30.33       31.75      3.11 o
  -1  -7   3        7.52        9.12      1.35 o
   0  -7   3      100.53       98.59      3.92 o
   1  -7   3       14.64       11.50      2.23 o
   2  -7   3       43.14       49.95      3.96 o
  -5  -6   3      107.61      109.44      6.60 o
  -4  -6   3       41.34       40.01      3.56 o
  -3  -6   3       35.34       38.39      3.21 o
  -2  -6   3      122.99      118.53      6.26 o
  -1  -6   3      577.66      575.83     16.94 o
   0  -6   3      317.02      293.27      8.99 o
   1  -6   3      180.69      179.17      5.81 o
   2  -6   3      310.88      309.13     13.54 o
  -7  -5   3       28.27       38.53      3.96 o
  -6  -5   3       22.91       23.38      2.98 o
  -5  -5   3      130.84      140.09      7.19 o
  -4  -5   3       10.11       12.47      1.82 o
  -3  -5   3       12.20       12.34      1.18 o
  -2  -5   3      222.85      226.38      9.86 o
  -1  -5   3       41.00       38.83      1.98 o
   0  -5   3       29.62       28.30      2.00 o
   1  -5   3      142.15      137.46      4.53 o
   2  -5   3      206.49      210.27      6.78 o
   3  -5   3       62.57       64.87      3.61 o
   5  -5   3       44.41       42.93      2.29 o
   6  -5   3      110.46      103.32      4.15 o
  -7  -4   3      145.66      142.51      8.14 o
  -6  -4   3       84.30       87.31      5.58 o
  -5  -4   3      192.59      202.98      9.46 o
  -4  -4   3      268.93      278.94     12.02 o
  -3  -4   3      165.14      152.02      7.14 o
  -2  -4   3      387.93      435.83     12.38 o
  -1  -4   3     1087.36     1192.28     26.35 o
   0  -4   3      218.86      232.28      7.08 o
   1  -4   3      943.60      957.51     26.06 o
   2  -4   3      385.66      400.97     11.52 o
   5  -4   3        8.32       10.06      1.17 o
   6  -4   3      215.02      219.85      9.64 o
  -7  -3   3        5.12        3.01      1.77 o
  -6  -3   3       12.62       16.58      2.43 o
  -5  -3   3       47.75       44.64      3.43 o
  -4  -3   3       73.52       75.37      4.65 o
  -3  -3   3       85.65       79.54      4.16 o
  -2  -3   3      167.10      172.46      7.39 o
  -1  -3   3      777.50      748.28     29.46 o
   0  -3   3       20.44       19.76      0.77 o
   1  -3   3      189.23      201.73      6.06 o
   2  -3   3     1005.47     1063.46     41.31 o
   4  -3   3      749.63      695.54     18.66 o
   5  -3   3      270.16      253.75      7.61 o
   6  -3   3      113.73      116.39      6.06 o
   7  -3   3      126.52      128.46      6.79 o
  -8  -2   3       69.96       78.32      5.68 o
  -7  -2   3       98.77       93.39      5.93 o
  -6  -2   3       93.47       99.02      5.66 o
  -5  -2   3       60.09       67.33      2.81 o
  -4  -2   3      223.38      258.29      8.91 o
  -3  -2   3        7.25        6.56      0.65 o
  -2  -2   3     1633.41     1851.20     69.36 o
  -1  -2   3      114.07      108.47      4.36 o
   0  -2   3      542.66      608.41     13.76 o
   1  -2   3     2844.42     2969.82     65.67 o
   3  -2   3      178.46      178.79      5.23 o
   4  -2   3     2055.89     2007.57     50.78 o
   5  -2   3      767.35      774.87     29.00 o
   6  -2   3      404.31      399.39     16.05 o
   7  -2   3      324.99      336.40     14.12 o
  -8  -1   3       29.08       35.43      4.06 o
  -7  -1   3       61.13       64.13      4.81 o
  -6  -1   3       33.81       29.35      3.11 o
  -5  -1   3      112.88      108.00      3.69 o
  -4  -1   3      132.73      112.79      3.71 o
  -3  -1   3       48.06       49.13      1.82 o
  -2  -1   3       94.76       94.09      4.53 o
  -1  -1   3      464.63      447.36     16.80 o
   0  -1   3      814.64      856.46     22.98 o
   1  -1   3     1095.42     1150.25     44.19 o
   2  -1   3      289.78      277.53      7.41 o
   3  -1   3       17.18       19.75      1.52 o
   4  -1   3       81.03       78.62      3.96 o
   5  -1   3      914.78      925.32     33.38 o
   6  -1   3      472.59      448.24     18.00 o
   7  -1   3       82.46       80.79      4.96 o
   8  -1   3       34.48       40.01      3.73 o
  -8   0   3      131.34      118.73      7.29 o
  -7   0   3       18.54       18.30      2.76 o
  -6   0   3       31.73       30.71      1.87 o
  -5   0   3       42.49       43.68      2.05 o
  -4   0   3      619.34      756.32     20.08 o
  -3   0   3      335.09      396.43     10.71 o
  -2   0   3     2554.47     2682.61     68.42 o
  -1   0   3      178.69      175.24      5.97 o
   0   0   3     1602.52     1539.56     32.79 o
   1   0   3     2118.71     2206.49     56.34 o
   2   0   3     1426.50     1501.06     53.13 o
   3   0   3     4236.43     4544.86    159.59 o
   4   0   3       73.89       66.67      3.58 o
   5   0   3     1813.20     1852.07     66.42 o
   6   0   3      194.02      184.00      8.49 o
   7   0   3      108.74      113.02      6.26 o
   8   0   3       36.70       38.78      3.68 o
  -8   1   3       28.75       29.90      3.66 o
  -7   1   3       64.07       62.04      4.61 o
  -6   1   3       32.89       31.33      3.18 o
  -5   1   3      109.49       99.19      3.69 o
  -4   1   3      139.44      117.07      3.82 o
  -3   1   3       49.27       52.42      1.94 o
  -2   1   3      104.09      107.33      3.12 o
  -1   1   3      446.72      437.66     11.53 o
   0   1   3      797.85      853.30     17.75 o
   1   1   3     1096.31     1140.72     24.00 o
   2   1   3      277.94      282.97     10.64 o
   3   1   3       18.72       15.98      1.55 o
   4   1   3       79.31       78.82      4.16 o
   5   1   3      908.78      884.59     33.53 o
   6   1   3      484.16      465.04     18.28 o
   7   1   3       80.28       79.89      5.03 o
   8   1   3       35.82       37.99      3.71 o
  -8   2   3       73.03       72.40      5.36 o
  -7   2   3       97.48       88.45      3.86 o
  -6   2   3       88.03       85.52      3.58 o
  -5   2   3       63.08       69.78      2.87 o
  -4   2   3      212.97      241.60      7.33 o
  -3   2   3        4.92        2.63      0.55 o
  -2   2   3     1646.20     1852.30     47.59 o
  -1   2   3      110.19      101.92      2.50 o
   0   2   3      559.14      628.02     13.03 o
   1   2   3     2854.02     3026.54     74.34 o
   2   2   3      547.52      590.90     15.29 o
   3   2   3      179.33      187.42      7.74 o
   4   2   3     2066.60     2073.30     72.60 o
   5   2   3      766.34      786.44     29.40 o
   6   2   3      393.96      400.30     16.45 o
   7   2   3      328.53      329.18     14.44 o
   8   2   3       52.27       61.09      3.39 o
  -7   3   3        5.45        5.67      1.25 o
  -6   3   3       12.41       11.70      1.42 o
  -5   3   3       44.27       47.65      2.33 o
  -4   3   3       72.12       75.35      5.08 o
  -3   3   3       88.84       81.71      2.27 o
  -2   3   3      166.32      177.40      4.12 o
  -1   3   3      757.72      749.31     15.78 o
   0   3   3       22.54       22.53      0.88 o
   1   3   3      195.54      206.95      5.73 o
   2   3   3     1002.73     1038.50     27.16 o
   3   3   3      215.40      214.89      6.31 o
   4   3   3      745.94      761.65     27.11 o
   5   3   3      269.63      273.68     11.42 o
   6   3   3      120.39      121.86      6.58 o
   7   3   3      127.83      128.13      5.08 o
  -7   4   3      145.29      139.26      7.66 o
  -6   4   3       87.43       85.40      5.28 o
  -5   4   3      192.83      193.16      9.09 o
  -4   4   3      268.85      278.21      8.24 o
  -3   4   3      175.38      164.58      5.34 o
  -2   4   3      381.67      438.68      9.59 o
  -1   4   3     1096.06     1173.25     24.82 o
   0   4   3      227.16      239.52      7.83 o
   1   4   3      907.74      913.84     23.94 o
   2   4   3      380.95      388.99     13.02 o
   3   4   3      309.49      319.29      9.04 o
   4   4   3     1081.96     1099.26     28.52 o
   5   4   3        8.23       10.24      1.90 o
   6   4   3      209.06      206.88     10.19 o
   7   4   3      232.78      234.32     11.37 o
  -7   5   3       28.02       26.59      3.41 o
  -6   5   3       20.81       18.10      2.81 o
  -5   5   3      126.87      132.05      7.09 o
  -4   5   3       10.50       11.25      2.02 o
  -3   5   3       11.37       13.26      1.22 o
  -2   5   3      219.44      213.08      6.39 o
  -1   5   3       36.26       36.05      1.82 o
   0   5   3       30.99       25.97      1.52 o
   1   5   3      140.30      129.91      4.32 o
   2   5   3      213.37      218.20      6.46 o
   3   5   3       58.96       58.26      2.67 o
   4   5   3      300.37      311.44      9.22 o
   5   5   3       46.65       41.91      3.76 o
   6   5   3      111.50      120.78      6.79 o
  -6   6   3      151.62      142.93      7.94 o
  -5   6   3      110.96      110.09      6.43 o
  -4   6   3       44.21       39.98      3.58 o
  -3   6   3       33.83       33.75      3.13 o
  -2   6   3      124.58      117.26      4.12 o
  -1   6   3      582.06      590.76     15.64 o
   0   6   3      308.54      289.98      8.42 o
   1   6   3      176.58      168.11      5.50 o
   2   6   3      300.66      293.41      8.75 o
   3   6   3      782.40      849.84     22.54 o
   4   6   3      148.39      159.12     11.51 o
   5   6   3       44.88       44.87      4.06 o
   6   6   3        0.05        0.70      1.37 o
  -5   7   3       10.24       10.71      2.43 o
  -4   7   3       65.11       62.04      4.63 o
  -3   7   3       35.12       37.48      3.53 o
  -2   7   3       30.64       33.77      2.10 o
  -1   7   3        7.74        8.11      1.22 o
   0   7   3       94.01       96.61      3.75 o
   1   7   3       16.41       15.70      1.54 o
   2   7   3       41.48       41.66      2.39 o
   3   7   3      114.37      117.23      4.53 o
   4   7   3       27.40       28.77      2.33 o
   5   7   3      105.15      110.94      4.73 o
  -4   8   3       36.30       32.14      3.71 o
  -3   8   3       12.89       10.91      2.28 o
  -2   8   3        7.56        3.31      1.80 o
  -1   8   3        6.03        5.20      1.19 o
   0   8   3      196.44      186.74      6.18 o
   1   8   3      109.51      105.72      4.99 o
   2   8   3      501.81      484.78     13.87 o
   3   8   3       77.35       75.37      5.49 o
   4   8   3       61.12       60.71      3.41 o
  -2   9   3       10.44       10.49      2.56 o
  -1   9   3       23.13       27.09      3.41 o
   0   9   3       12.73       12.81      1.75 o
   1   9   3        7.35        5.72      1.42 o
   2   9   3       49.23       52.63      3.15 o
  -2  -9   4       29.78       30.72      3.56 o
  -1  -9   4       54.75       51.88      4.36 o
   0  -9   4        7.30        4.33      2.17 o
   1  -9   4        6.75       10.96      2.51 o
  -4  -8   4        4.83        6.43      2.15 o
  -3  -8   4       38.21       35.70      3.83 o
  -2  -8   4       10.32       10.61      2.31 o
  -1  -8   4        2.54        5.96      1.92 o
   0  -8   4       61.24       62.12      4.58 o
   1  -8   4       11.01       10.01      2.46 o
   2  -8   4       93.94       92.19      6.08 o
  -5  -7   4       17.47       15.95      2.93 o
  -4  -7   4       74.49       88.38      5.73 o
  -3  -7   4       24.34       25.44      3.01 o
  -2  -7   4       14.73       14.04      2.28 o
  -1  -7   4       38.23       40.93      2.37 o
   0  -7   4      174.85      152.86      8.19 o
   1  -7   4       35.46       34.58      3.31 o
   2  -7   4       84.00       87.43      5.56 o
  -5  -6   4       19.76       24.97      3.18 o
  -4  -6   4       24.86       24.97      2.98 o
  -3  -6   4        9.29       12.42      2.10 o
  -2  -6   4      163.38      155.05      7.69 o
  -1  -6   4      268.12      249.14      8.06 o
   0  -6   4       12.31       13.13      1.31 o
   1  -6   4      101.16       98.39      5.76 o
   2  -6   4       98.30      108.64      6.03 o
   6  -6   4       16.55       17.43      1.82 o
  -7  -5   4       45.87       58.03      4.58 o
  -6  -5   4       22.90       28.85      3.23 o
  -5  -5   4      248.03      240.15     10.94 o
  -4  -5   4      101.29       98.19      5.28 o
  -3  -5   4       47.02       47.00      3.48 o
  -2  -5   4       14.30       14.34      1.87 o
  -1  -5   4       75.83       74.05      3.05 o
   0  -5   4      241.35      225.27      7.07 o
   1  -5   4      442.47      430.64     12.56 o
   2  -5   4       63.86       61.66      2.58 o
   5  -5   4      124.27      118.35      4.39 o
   6  -5   4       50.13       50.68      2.74 o
  -7  -4   4       43.06       47.87      4.38 o
  -6  -4   4        5.59        6.58      2.00 o
  -5  -4   4       64.31       60.09      4.18 o
  -4  -4   4        4.60        5.33      1.32 o
  -3  -4   4      473.87      465.56     18.25 o
  -2  -4   4      426.12      455.29     13.13 o
  -1  -4   4      420.86      421.42     19.71 o
   0  -4   4      582.95      566.36     16.36 o
   1  -4   4      336.95      343.15      9.95 o
   2  -4   4      190.68      202.08      6.25 o
   5  -4   4       48.01       43.72      2.73 o
   6  -4   4        1.39        3.41      1.22 o
   7  -4   4       75.55       84.62      5.18 o
  -7  -3   4       41.77       42.24      4.08 o
  -6  -3   4      123.41      123.86      6.84 o
  -5  -3   4      360.79      337.47     14.59 o
  -4  -3   4      216.33      217.17      9.46 o
  -3  -3   4      261.70      264.02     10.94 o
  -2  -3   4      105.58      106.16      4.83 o
  -1  -3   4     1434.30     1479.05     61.01 o
   0  -3   4      314.54      313.35      7.19 o
   1  -3   4      374.35      394.19     10.89 o
   2  -3   4      568.13      618.99     24.49 o
   4  -3   4       56.62       51.57      2.25 o
   5  -3   4      108.32      103.64      4.28 o
   6  -3   4      362.53      362.44     14.99 o
   7  -3   4       58.15       65.25      4.38 o
  -8  -2   4       52.89       54.40      4.71 o
  -7  -2   4       20.13       20.41      2.98 o
  -6  -2   4      132.91      130.72      7.01 o
  -5  -2   4       34.55       33.58      2.91 o
  -4  -2   4      856.51      919.93     24.14 o
  -3  -2   4      820.06      906.17     19.29 o
  -2  -2   4     1546.14     1682.37     62.59 o
  -1  -2   4     1248.64     1328.52     48.97 o
   0  -2   4      667.22      665.30     15.13 o
   1  -2   4     1170.56     1248.53     26.63 o
   2  -2   4     1421.24     1580.47     60.89 o
   3  -2   4      368.05      382.91     10.38 o
   4  -2   4      800.61      775.12     20.47 o
   5  -2   4      476.55      484.32     18.63 o
   6  -2   4       46.62       58.18      3.78 o
   7  -2   4      184.46      187.86      9.06 o
  -8  -1   4       86.45       91.69      6.21 o
  -7  -1   4       81.09       76.16      5.38 o
  -6  -1   4       46.05       34.65      3.41 o
  -5  -1   4      158.37      148.77      4.77 o
  -4  -1   4     1059.80     1034.13     27.15 o
  -3  -1   4       81.01       87.95      3.43 o
  -2  -1   4      752.97      857.83     22.10 o
  -1  -1   4      474.63      502.35     19.18 o
   0  -1   4     2413.00     2392.23     64.61 o
   1  -1   4     1073.67     1182.84     31.19 o
   2  -1   4      900.05      938.25     23.87 o
   3  -1   4     1118.00     1201.78     30.58 o
   4  -1   4      182.00      187.70      7.79 o
   5  -1   4      343.67      337.27     13.77 o
   6  -1   4      367.82      367.84     14.92 o
   7  -1   4        0.18        1.47      1.05 o
   8  -1   4       10.86       12.62      2.38 o
  -8   0   4        0.98        0.40      1.60 o
  -7   0   4       17.72       20.38      2.98 o
  -6   0   4      172.92      169.62      8.51 o
  -5   0   4      390.15      403.91     11.40 o
  -4   0   4      113.38      109.33      3.88 o
  -3   0   4     1693.75     1958.93     50.33 o
  -2   0   4     2662.14     2909.89     74.18 o
  -1   0   4     3038.16     3123.46     79.65 o
   0   0   4     1449.06     1409.17     30.02 o
   1   0   4        1.14        2.78      0.30 o
   2   0   4      330.02      332.77     12.47 o
   3   0   4     1757.52     1950.34     69.23 o
   4   0   4        9.48        9.64      1.42 o
   5   0   4      840.46      839.70     31.20 o
   6   0   4      377.78      401.67     16.30 o
   7   0   4      478.62      495.93     20.11 o
   8   0   4       13.10       13.94      2.33 o
  -8   1   4       86.16       81.72      5.81 o
  -7   1   4       82.04       88.08      5.53 o
  -6   1   4       48.80       45.67      3.91 o
  -5   1   4      156.86      144.13      4.83 o
  -4   1   4     1051.36     1038.51     27.26 o
  -3   1   4       84.69       94.63      3.02 o
  -2   1   4      749.58      853.74     22.23 o
  -1   1   4      491.33      503.30     13.13 o
   0   1   4     2414.34     2443.35     61.54 o
   1   1   4     1055.60     1129.40     28.97 o
   2   1   4      901.09      968.24     34.05 o
   3   1   4     1128.70     1237.16     43.67 o
   4   1   4      185.55      174.28      7.84 o
   5   1   4      353.69      349.74     14.04 o
   6   1   4      356.07      359.80     15.04 o
   7   1   4        0.14        1.62      1.07 o
   8   1   4       11.24       15.14      2.56 o
  -8   2   4       52.24       51.18      4.41 o
  -7   2   4       18.47       20.56      2.86 o
  -6   2   4      136.35      123.18      4.56 o
  -5   2   4       38.83       37.89      1.94 o
  -4   2   4      861.46      914.53     24.33 o
  -3   2   4      850.82      947.90     24.25 o
  -2   2   4     1506.18     1665.08     34.66 o
  -1   2   4     1254.27     1301.98     27.18 o
   0   2   4      685.33      694.89     14.33 o
   1   2   4     1133.01     1157.74     25.16 o
   2   2   4     1419.92     1555.59     39.33 o
   3   2   4      384.97      399.69     15.04 o
   4   2   4      815.17      822.64     29.50 o
   5   2   4      486.73      475.83     18.93 o
   6   2   4       47.68       49.72      3.76 o
   7   2   4      179.91      189.26      9.39 o
  -7   3   4       40.95       38.11      2.53 o
  -6   3   4      126.16      118.60      4.48 o
  -5   3   4      365.75      337.28      9.90 o
  -4   3   4      217.06      206.13      9.63 o
  -3   3   4      264.59      260.02      5.98 o
  -2   3   4      104.96      107.70      2.71 o
  -1   3   4     1449.52     1544.20     31.57 o
   0   3   4      310.27      312.12      7.28 o
   1   3   4      364.79      375.74      9.97 o
   2   3   4      572.42      600.21     25.83 o
   3   3   4       90.39       98.14      3.44 o
   4   3   4       58.87       56.61      3.53 o
   5   3   4      111.02      106.98      5.76 o
   6   3   4      354.66      369.45     15.55 o
   7   3   4       55.81       55.54      4.36 o
  -7   4   4       44.09       48.40      4.16 o
  -6   4   4        5.13        7.44      1.87 o
  -5   4   4       69.41       67.22      4.23 o
  -4   4   4        5.03        7.67      1.04 o
  -3   4   4      465.26      453.72     12.63 o
  -2   4   4      436.92      471.73     10.17 o
  -1   4   4      416.05      421.82     11.17 o
   0   4   4      573.80      586.83     12.49 o
   1   4   4      339.93      339.88      9.31 o
   2   4   4      189.67      201.82     11.88 o
   3   4   4      302.88      309.74      9.69 o
   4   4   4      934.12      972.80     25.45 o
   5   4   4       46.39       47.70      3.61 o
   6   4   4        1.28        2.91      1.40 o
   7   4   4       75.80       76.86      5.51 o
  -7   5   4       44.57       50.47      4.48 o
  -6   5   4       24.08       27.29      3.13 o
  -5   5   4      253.43      233.65     10.76 o
  -4   5   4      106.00      100.83      5.56 o
  -3   5   4       49.55       49.32      3.43 o
  -2   5   4       14.14       11.76      1.11 o
  -1   5   4       79.12       80.86      3.13 o
   0   5   4      239.74      231.35      6.66 o
   1   5   4      445.28      431.73     11.74 o
   2   5   4       59.99       58.84      2.57 o
   3   5   4      345.72      356.40     10.17 o
   4   5   4       58.50       55.24      2.75 o
   5   5   4      119.85      125.26      6.84 o
   6   5   4       52.17       58.96      4.46 o
  -6   6   4        0.24        0.80      1.47 o
  -5   6   4       21.40       15.07      2.58 o
  -4   6   4       24.70       26.46      3.01 o
  -3   6   4        9.74       11.97      2.10 o
  -2   6   4      163.15      151.76      4.97 o
  -1   6   4      267.92      260.40      7.52 o
   0   6   4       13.14       12.70      1.59 o
   1   6   4      102.02      106.87      4.16 o
   2   6   4      102.05       99.72      3.82 o
   3   6   4      281.68      283.65      9.35 o
   4   6   4       43.08       43.76      3.76 o
   5   6   4        8.00       13.62      2.56 o
   6   6   4       15.80       12.92      2.71 o
  -5   7   4       18.30       15.58      2.73 o
  -4   7   4       77.05       79.92      5.38 o
  -3   7   4       24.61       25.71      2.98 o
  -2   7   4       14.41       14.87      2.26 o
  -1   7   4       37.97       35.55      3.47 o
   0   7   4      177.45      168.83      5.48 o
   1   7   4       33.70       31.67      2.15 o
   2   7   4       84.35       85.04      3.59 o
   3   7   4      215.31      230.11      7.45 o
   4   7   4        5.85        7.62      1.48 o
   5   7   4       41.10       48.14      3.10 o
  -4   8   4        4.99        6.91      2.02 o
  -3   8   4       38.78       45.24      4.08 o
  -2   8   4        8.78        7.74      2.00 o
  -1   8   4        2.95        1.01      1.19 o
   0   8   4       62.67       63.97      3.09 o
   1   8   4       11.46       10.07      1.47 o
   2   8   4       97.29       94.30      4.02 o
   3   8   4       17.74       17.03      1.92 o
   4   8   4       33.40       37.41      2.81 o
  -2   9   4       30.07       27.54      3.48 o
  -1   9   4       54.88       53.00      4.51 o
   0   9   4        7.74        6.62      1.46 o
   1   9   4        6.39        6.78      1.51 o
   2   9   4       96.95      102.28      4.45 o
  -2  -9   5       33.26       31.15      3.61 o
  -1  -9   5        8.96        8.19      2.46 o
   0  -9   5       29.52       32.77      3.73 o
   1  -9   5       46.00       50.93      4.58 o
  -4  -8   5        1.13        0.25      1.87 o
  -3  -8   5       28.89       28.82      3.48 o
  -2  -8   5       66.76       53.98      4.46 o
  -1  -8   5       49.77       41.71      3.96 o
   0  -8   5       97.36       94.06      5.96 o
   1  -8   5       11.11        9.66      2.46 o
   2  -8   5       24.89       25.57      3.36 o
  -5  -7   5       18.25       19.50      3.21 o
  -4  -7   5      205.15      211.69     10.44 o
  -3  -7   5       74.55       75.56      5.21 o
  -2  -7   5        2.21        5.46      1.80 o
  -1  -7   5        0.98        2.23      1.52 o
   0  -7   5      115.68      111.21      6.45 o
   1  -7   5      106.64      108.52      6.23 o
   2  -7   5       13.40       12.82      2.48 o
   3  -7   5       83.94       84.60      5.93 o
  -5  -6   5        0.09       -0.57      1.60 o
  -4  -6   5       24.14       26.19      3.06 o
  -3  -6   5        5.76        9.34      1.97 o
  -2  -6   5       28.01       28.51      2.88 o
  -1  -6   5      114.30      112.77      6.13 o
   0  -6   5       70.94       73.64      4.58 o
   1  -6   5      137.26      124.01      6.69 o
   2  -6   5       36.12       39.18      3.51 o
   3  -6   5        9.72        8.66      2.20 o
   6  -6   5       38.79       37.49      2.52 o
  -7  -5   5       12.23       15.68      2.76 o
  -6  -5   5        9.14        9.91      2.15 o
  -5  -5   5       94.14       82.58      4.98 o
  -4  -5   5      389.00      389.45     16.00 o
  -3  -5   5      176.71      165.22      8.29 o
  -2  -5   5        2.32        3.36      1.30 o
  -1  -5   5      300.31      265.47     12.35 o
   0  -5   5      137.37      133.12      4.54 o
   1  -5   5       15.06       15.49      1.22 o
   2  -5   5      404.42      390.05     16.95 o
   3  -5   5      100.83      101.13      6.01 o
   5  -5   5       53.14       54.08      2.71 o
   6  -5   5       33.25       30.72      2.24 o
  -7  -4   5       29.32       28.97      3.53 o
  -6  -4   5        6.92        8.26      1.95 o
  -5  -4   5       50.65       53.13      3.91 o
  -4  -4   5       11.12       13.67      1.85 o
  -3  -4   5       13.96       11.65      1.45 o
  -2  -4   5      105.54      109.95      3.77 o
  -1  -4   5      208.51      193.96      5.81 o
   0  -4   5      350.19      339.00      8.19 o
   1  -4   5      933.34      956.98     26.73 o
   2  -4   5       53.26       52.15      2.36 o
   5  -4   5      109.97      100.91      3.85 o
   6  -4   5      148.42      120.38      6.66 o
   7  -4   5       28.42       30.80      3.23 o
  -7  -3   5       70.38       68.07      4.98 o
  -6  -3   5      235.06      216.15     10.41 o
  -5  -3   5      317.00      306.75     13.19 o
  -4  -3   5        7.85        8.59      1.50 o
  -3  -3   5      450.17      447.56     17.65 o
  -2  -3   5      442.08      426.48     16.95 o
  -1  -3   5      291.40      274.10      7.89 o
   0  -3   5       69.95       70.04      1.95 o
   1  -3   5      466.41      481.70     13.55 o
   2  -3   5      185.87      159.09      5.08 o
   4  -3   5       59.95       58.93      2.46 o
   5  -3   5      129.98      120.21      4.23 o
   6  -3   5      231.54      227.72     10.49 o
   7  -3   5       46.04       45.94      3.78 o
  -8  -2   5        9.97       10.16      2.48 o
  -7  -2   5       54.65       56.99      4.41 o
  -6  -2   5       17.67       18.45      2.58 o
  -5  -2   5      109.08      102.92      5.73 o
  -4  -2   5      118.57      100.60      5.56 o
  -3  -2   5      292.56      317.60     13.44 o
  -2  -2   5      470.53      457.83     17.73 o
  -1  -2   5      444.93      421.71     11.61 o
   0  -2   5      406.13      381.90     11.26 o
   1  -2   5     1659.52     1812.89     48.58 o
   2  -2   5      794.66      933.81     36.40 o
   3  -2   5     2073.02     2170.02     54.47 o
   4  -2   5      308.59      297.58      8.44 o
   5  -2   5       77.20       73.06      4.18 o
   6  -2   5       77.18       70.06      4.43 o
   7  -2   5       29.92       29.27      3.13 o
  -8  -1   5       15.56       19.05      3.28 o
  -7  -1   5      264.41      246.52     11.72 o
  -6  -1   5       93.32       85.87      5.26 o
  -5  -1   5       29.37       32.12      2.73 o
  -4  -1   5      564.45      563.11     14.93 o
  -3  -1   5      634.13      670.59     17.41 o
  -2  -1   5      120.36      138.65      6.03 o
  -1  -1   5     1647.91     1685.25     63.47 o
   0  -1   5      604.18      601.21     26.60 o
   1  -1   5      726.29      728.60     20.10 o
   2  -1   5      354.10      351.59      7.89 o
   3  -1   5      153.36      138.67      4.59 o
   4  -1   5       78.31       80.57      4.08 o
   5  -1   5       36.55       32.92      2.81 o
   6  -1   5      114.38      106.06      5.91 o
   7  -1   5      349.65      337.42     15.07 o
  -8   0   5       10.63       13.92      2.73 o
  -7   0   5        1.86        4.01      1.77 o
  -6   0   5      344.75      321.18     14.22 o
  -5   0   5        3.33        3.28      0.87 o
  -4   0   5       23.16       32.33      1.54 o
  -3   0   5      158.29      179.05      5.17 o
  -2   0   5     1191.20     1215.97     31.24 o
  -1   0   5      232.38      225.46      8.56 o
   0   0   5       15.67       11.40      0.51 o
   1   0   5      630.97      634.65     11.76 o
   2   0   5     5954.12     6617.53    168.53 o
   3   0   5      482.20      517.14     19.30 o
   4   0   5      210.48      214.09      9.04 o
   5   0   5      182.52      164.02      7.56 o
   6   0   5       10.24        9.01      1.72 o
   7   0   5       93.28       97.77      5.83 o
   8   0   5        0.03       -1.07      1.10 o
  -8   1   5       17.64       19.23      3.16 o
  -7   1   5      260.40      233.20     11.47 o
  -6   1   5       94.23       84.12      5.18 o
  -5   1   5       30.19       32.05      3.24 o
  -4   1   5      557.29      547.59     15.03 o
  -3   1   5      629.96      653.87     17.52 o
  -2   1   5      122.14      139.98      4.08 o
  -1   1   5     1636.87     1705.22     43.53 o
   0   1   5      620.62      634.63     13.03 o
   1   1   5      743.95      741.65     15.58 o
   2   1   5      361.01      368.52      9.91 o
   3   1   5      142.98      136.78      6.08 o
   4   1   5       77.70       72.03      4.08 o
   5   1   5       33.97       36.18      2.78 o
   6   1   5      118.21      121.03      6.26 o
   7   1   5      352.80      378.34     15.55 o
  -8   2   5        9.94        9.71      2.46 o
  -7   2   5       51.64       51.08      4.16 o
  -6   2   5       18.20       20.05      1.94 o
  -5   2   5      114.00      104.94      3.82 o
  -4   2   5      115.39      117.73      3.85 o
  -3   2   5      300.95      336.55      9.22 o
  -2   2   5      473.82      451.79     12.16 o
  -1   2   5      439.81      412.27     11.20 o
   0   2   5      396.65      376.64      8.17 o
   1   2   5     1680.67     1804.25     37.59 o
   2   2   5      793.94      917.23     23.56 o
   3   2   5     2071.59     2208.85     77.69 o
   4   2   5      308.76      301.22     12.27 o
   5   2   5       73.20       70.95      4.36 o
   6   2   5       74.43       74.66      4.71 o
   7   2   5       31.15       28.34      3.23 o
  -7   3   5       68.92       71.20      4.88 o
  -6   3   5      235.63      214.29      6.99 o
  -5   3   5      310.36      293.29      9.30 o
  -4   3   5        8.31        6.40      0.93 o
  -3   3   5      440.28      438.61     12.15 o
  -2   3   5      438.74      434.80      9.40 o
  -1   3   5      285.53      274.63      6.09 o
   0   3   5       69.60       73.57      2.52 o
   1   3   5      477.34      490.30     10.62 o
   2   3   5      195.67      169.97      5.77 o
   3   3   5       66.40       65.92      4.57 o
   4   3   5       60.84       55.59      3.63 o
   5   3   5      129.24      120.85      6.36 o
   6   3   5      234.85      245.06     11.04 o
   7   3   5       46.97       52.10      4.16 o
  -7   4   5       29.39       28.64      3.31 o
  -6   4   5        6.86        4.36      1.62 o
  -5   4   5       50.61       58.63      2.75 o
  -4   4   5       11.72       16.21      3.18 o
  -3   4   5       13.36       12.61      2.10 o
  -2   4   5      107.98      113.85      4.13 o
  -1   4   5      213.34      193.29      5.55 o
   0   4   5      365.28      370.01      7.94 o
   1   4   5      934.56      965.43     20.49 o
   2   4   5       53.59       51.03      2.33 o
   3   4   5       48.45       49.65      2.34 o
   4   4   5      727.28      767.69     20.44 o
   5   4   5      107.18      108.72      6.03 o
   6   4   5      148.78      145.77      7.64 o
   7   4   5       26.79       28.59      3.53 o
  -7   5   5       13.02       15.50      2.81 o
  -6   5   5        8.80        5.56      1.92 o
  -5   5   5       91.92       83.65      5.18 o
  -4   5   5      384.04      379.94     15.70 o
  -3   5   5      172.40      173.98      7.94 o
  -2   5   5        1.82        3.89      0.94 o
  -1   5   5      298.07      293.50      8.03 o
   0   5   5      139.31      137.32      4.34 o
   1   5   5       17.82       20.42      1.43 o
   2   5   5      404.99      396.24     10.99 o
   3   5   5      107.93      105.26      3.90 o
   4   5   5       99.19      103.71      6.54 o
   5   5   5       55.51       58.73      4.28 o
   6   5   5       30.68       32.97      3.68 o
  -6   6   5       52.61       57.54      4.53 o
  -5   6   5        0.03        1.65      1.42 o
  -4   6   5       24.89       18.80      2.68 o
  -3   6   5        5.99        5.73      1.57 o
  -2   6   5       29.12       31.00      2.88 o
  -1   6   5      115.45      115.13      3.98 o
   0   6   5       70.71       75.19      3.00 o
   1   6   5      135.40      126.07      4.36 o
   2   6   5       37.82       37.45      2.22 o
   3   6   5       10.91       10.16      1.97 o
   4   6   5       12.31       11.14      1.58 o
   5   6   5      565.08      574.38     23.43 o
  -5   7   5       18.27       24.21      3.26 o
  -4   7   5      201.54      192.27      9.76 o
  -3   7   5       73.81       82.03      5.13 o
  -2   7   5        1.97        2.41      1.45 o
  -1   7   5        1.04        1.11      1.11 o
   0   7   5      119.98      118.51      4.29 o
   1   7   5      106.74      104.59      4.04 o
   2   7   5       14.08       15.87      1.67 o
   3   7   5       88.88       94.05      3.94 o
   4   7   5        7.27        4.37      1.45 o
   5   7   5        6.73       10.59      1.78 o
  -4   8   5        1.18        2.98      1.92 o
  -3   8   5       29.15       37.18      3.73 o
  -2   8   5       67.89       59.21      4.31 o
  -1   8   5       48.15       46.55      3.76 o
   0   8   5       96.95       95.31      3.94 o
   1   8   5       10.74       12.96      1.63 o
   2   8   5       26.27       23.01      2.06 o
   3   8   5       20.26       21.31      2.11 o
   4   8   5       84.87       88.58      4.21 o
  -1   9   5        9.57        9.81      2.38 o
   0   9   5       28.65       30.35      3.51 o
   1   9   5       46.60       55.57      7.83 o
   2   9   5       26.45       32.19      2.59 o
  -2  -9   6       16.18       18.73      3.13 o
  -1  -9   6       16.24       13.57      2.71 o
   0  -9   6       15.67       15.95      2.96 o
   1  -9   6        0.76        1.55      2.05 o
  -4  -8   6       17.57       22.38      3.41 o
  -3  -8   6       74.41       68.20      5.16 o
  -2  -8   6        7.70        9.21      2.38 o
  -1  -8   6      193.44      179.65      9.46 o
   0  -8   6       92.85       88.16      5.83 o
   1  -8   6       35.13       33.78      3.66 o
   2  -8   6        9.33       14.07      2.83 o
   3  -8   6        9.69       12.02      2.61 o
  -5  -7   6        6.82        6.69      2.33 o
  -4  -7   6       15.01       16.93      2.91 o
  -3  -7   6        3.79        3.13      1.72 o
  -2  -7   6       22.43       21.88      2.86 o
  -1  -7   6      119.93      111.09      6.50 o
   0  -7   6       23.71       24.89      2.93 o
   1  -7   6       20.35       18.25      2.73 o
   2  -7   6        7.77       12.20      2.46 o
   3  -7   6       94.61       98.62      6.33 o
  -5  -6   6        7.49        6.01      2.17 o
  -4  -6   6      120.50      117.28      6.84 o
  -3  -6   6       30.59       28.56      3.01 o
  -2  -6   6       70.45       66.27      4.46 o
  -1  -6   6       12.93       10.01      1.95 o
   0  -6   6      408.56      392.86     17.03 o
   1  -6   6      221.66      219.78     10.74 o
   2  -6   6       71.79       79.84      5.01 o
   3  -6   6       48.36       50.55      4.11 o
  -7  -5   6       45.49       48.40      4.46 o
  -6  -5   6       19.06       23.18      2.96 o
  -5  -5   6        9.92       12.72      2.10 o
  -4  -5   6       14.37       17.15      2.02 o
  -3  -5   6      148.02      149.37      7.69 o
  -2  -5   6      151.00      147.96      7.36 o
  -1  -5   6       39.54       37.94      3.03 o
   0  -5   6       49.42       46.14      2.17 o
   1  -5   6      124.36      109.34      5.71 o
   2  -5   6       69.26       66.85      4.48 o
   3  -5   6      202.57      206.48      9.94 o
   5  -5   6        9.96        9.17      1.47 o
   6  -5   6       95.83      100.24      6.57 o
  -7  -4   6       21.39       26.59      3.41 o
  -6  -4   6        6.06        3.71      1.57 o
  -5  -4   6      381.07      343.24     15.55 o
  -4  -4   6      248.25      224.39      9.99 o
  -3  -4   6      163.29      177.06      7.99 o
  -2  -4   6       66.74       66.60      2.61 o
  -1  -4   6      183.28      165.27     10.19 o
   0  -4   6       25.32       29.88      1.17 o
   1  -4   6      330.49      374.63     16.03 o
   2  -4   6      283.43      298.09     12.77 o
   5  -4   6       63.46       56.65      2.65 o
   6  -4   6        0.67        2.07      1.17 o
   7  -4   6       53.76       56.41      4.23 o
  -7  -3   6      208.06      214.37     10.76 o
  -6  -3   6       56.52       48.10      3.76 o
  -5  -3   6        2.31        0.25      1.15 o
  -4  -3   6       37.08       34.23      2.58 o
  -3  -3   6      314.22      318.35     13.59 o
  -2  -3   6       25.28       24.16      1.80 o
  -1  -3   6       23.09       20.52      1.17 o
   0  -3   6      133.15      124.19      4.02 o
   1  -3   6      518.53      495.23     13.50 o
   2  -3   6     1258.44     1352.81     36.21 o
   4  -3   6       10.50       11.01      1.13 o
   5  -3   6      201.38      184.84     13.93 o
   6  -3   6       92.94       90.48      5.36 o
   7  -3   6       66.06       66.17      4.68 o
  -7  -2   6      163.93      173.28      8.91 o
  -6  -2   6      387.93      335.87     15.48 o
  -5  -2   6      487.13      424.13     17.38 o
  -4  -2   6       72.64       77.06      4.28 o
  -3  -2   6      149.13      148.32      6.79 o
  -2  -2   6      111.13      126.74      5.53 o
  -1  -2   6       90.66       94.92      3.14 o
   0  -2   6       87.76       84.41      2.80 o
   1  -2   6      330.02      402.54     11.19 o
   2  -2   6      883.63      994.58     26.70 o
   3  -2   6      614.25      676.35     17.53 o
   4  -2   6      171.34      170.90      5.38 o
   5  -2   6       17.71       18.73      2.20 o
   6  -2   6       74.20       71.43      4.48 o
   7  -2   6       33.49       41.88      3.73 o
  -8  -1   6       93.80      103.65      6.86 o
  -7  -1   6       73.66       69.06      4.93 o
  -6  -1   6      366.72      343.29     14.92 o
  -5  -1   6        7.16        6.94      1.47 o
  -4  -1   6      520.40      514.97     21.58 o
  -3  -1   6      196.42      194.88      5.61 o
  -2  -1   6      168.75      174.45      7.16 o
  -1  -1   6      345.05      361.79     14.44 o
   0  -1   6     1499.02     1430.96     38.48 o
   1  -1   6      239.63      245.90      6.71 o
   2  -1   6       47.79       43.28      1.42 o
   3  -1   6      827.23      795.67     20.54 o
   4  -1   6       63.69       65.65      3.68 o
   5  -1   6      124.20      117.35      6.01 o
   6  -1   6        9.11       12.02      2.07 o
   7  -1   6       24.84       32.19      3.33 o
  -8   0   6       17.74       17.00      3.03 o
  -7   0   6       34.21       34.25      3.61 o
  -6   0   6     1222.28     1095.78     43.02 o
  -5   0   6       20.53       27.26      2.68 o
  -4   0   6       29.44       22.28      1.26 o
  -3   0   6        0.03        0.24      0.30 o
  -2   0   6       15.54       18.92      0.86 o
  -1   0   6       12.67       10.16      0.96 o
   0   0   6      204.79      224.14      6.34 o
   1   0   6      502.65      456.79      8.60 o
   2   0   6     2111.50     2351.77     60.53 o
   3   0   6      297.83      408.08     15.58 o
   4   0   6      194.45      204.55      8.76 o
   5   0   6      196.02      190.91      8.61 o
   6   0   6       21.10       24.16      2.68 o
   7   0   6       13.99       16.68      2.53 o
  -8   1   6       91.72      103.70      6.74 o
  -7   1   6       77.07       69.28      4.98 o
  -6   1   6      364.15      329.13     14.74 o
  -5   1   6        6.91        6.45      1.57 o
  -4   1   6      533.18      552.48     14.68 o
  -3   1   6      198.24      206.32      5.84 o
  -2   1   6      163.92      162.22      6.60 o
  -1   1   6      363.96      374.50     14.36 o
   0   1   6     1485.13     1431.03     29.69 o
   1   1   6      235.13      219.06      5.20 o
   2   1   6       45.76       41.77      1.84 o
   3   1   6      816.38      805.52     29.30 o
   4   1   6       63.63       61.52      3.66 o
   5   1   6      121.67      123.58      6.23 o
   6   1   6        9.94       13.07      2.12 o
   7   1   6       22.23       23.56      3.01 o
  -8   2   6       77.52       69.31      5.21 o
  -7   2   6      163.05      151.25      8.41 o
  -6   2   6      394.39      370.58     15.48 o
  -5   2   6      485.86      404.38     19.51 o
  -4   2   6       68.21       72.96      2.83 o
  -3   2   6      144.58      150.11      5.08 o
  -2   2   6      107.95      119.98      4.26 o
  -1   2   6       95.38       98.48      2.77 o
   0   2   6       91.12       86.53      2.19 o
   1   2   6      343.73      392.73      8.72 o
   2   2   6      887.59      959.76     21.95 o
   3   2   6      606.10      669.72     25.09 o
   4   2   6      161.69      156.08      7.51 o
   5   2   6       17.48       19.32      2.33 o
   6   2   6       72.34       68.47      4.61 o
   7   2   6       30.27       32.54      3.58 o
  -7   3   6      210.82      207.96     10.34 o
  -6   3   6       53.73       45.75      2.53 o
  -5   3   6        2.18        2.01      0.80 o
  -4   3   6       37.02       31.44      1.78 o
  -3   3   6      328.86      340.30      9.44 o
  -2   3   6       28.41       27.23      1.02 o
  -1   3   6       25.06       24.16      0.94 o
   0   3   6      134.68      133.04      3.22 o
   1   3   6      514.81      473.02     10.53 o
   2   3   6     1240.91     1274.76     33.36 o
   3   3   6      101.89       96.00      3.48 o
   4   3   6        9.55       12.02      1.82 o
   5   3   6      198.88      192.32      8.94 o
   6   3   6       91.66       94.96      5.71 o
   7   3   6       65.54       72.50      5.06 o
  -6   4   6        5.50        2.78      1.42 o
  -5   4   6      387.04      373.92     10.76 o
  -4   4   6      249.39      223.63      6.93 o
  -3   4   6      166.41      183.11      7.78 o
  -2   4   6       68.46       68.84      2.00 o
  -1   4   6      177.37      159.88      5.12 o
   0   4   6       25.12       29.38      1.23 o
   1   4   6      337.63      386.39      8.65 o
   2   4   6      283.30      285.51      9.46 o
   3   4   6       61.40       67.41      2.86 o
   4   4   6      456.53      479.51     13.38 o
   5   4   6       61.79       53.65      4.01 o
   6   4   6        0.34        2.66      1.30 o
  -6   5   6       18.51       19.91      2.86 o
  -5   5   6        9.15        8.59      1.97 o
  -4   5   6       11.80       12.20      2.05 o
  -3   5   6      151.88      156.30      7.34 o
  -2   5   6      154.34      150.12      6.99 o
  -1   5   6       40.04       44.31      2.50 o
   0   5   6       50.38       46.18      2.06 o
   1   5   6      120.25      103.28      8.40 o
   2   5   6       69.54       69.14      2.86 o
   3   5   6      199.16      200.00      6.40 o
   4   5   6       35.28       39.32      2.38 o
   5   5   6       10.00       10.96      2.12 o
   6   5   6       95.50      101.68      6.41 o
  -6   6   6       58.03       61.67      4.68 o
  -5   6   6        7.81        8.61      2.05 o
  -4   6   6      123.77      120.48      6.55 o
  -3   6   6       30.24       27.46      2.86 o
  -2   6   6       75.88       71.95      4.38 o
  -1   6   6       13.19       13.82      1.29 o
   0   6   6      400.80      397.91     11.07 o
   1   6   6      228.10      236.73      7.06 o
   2   6   6       69.84       71.23      3.14 o
   3   6   6       46.75       47.46      6.06 o
   4   6   6       85.65       84.10      3.74 o
   5   6   6      109.01      104.76      6.48 o
  -5   7   6        7.09        6.53      2.07 o
  -4   7   6       14.28       18.15      2.73 o
  -3   7   6        3.72        5.78      1.72 o
  -2   7   6       22.84       26.24      2.93 o
  -1   7   6      121.59      121.05      6.26 o
   0   7   6       21.90       21.37      2.17 o
   1   7   6       21.33       20.32      1.74 o
   2   7   6        7.60        9.94      1.43 o
   3   7   6       88.65       95.44      4.87 o
   4   7   6       30.64       31.09      2.68 o
   5   7   6       35.00       35.35      3.78 o
  -4   8   6       18.72       15.04      2.83 o
  -3   8   6       73.37       73.91      5.06 o
  -2   8   6        8.85        9.89      2.17 o
  -1   8   6      193.56      186.85      9.04 o
   0   8   6       93.97       93.93      3.87 o
   1   8   6       35.15       31.93      2.31 o
   2   8   6        9.29        8.59      1.49 o
   3   8   6        9.13        8.38      1.62 o
  -1   9   6       15.93       14.29      2.81 o
   0   9   6       16.22       11.70      2.56 o
   1   9   6        0.56        1.44      1.97 o
  -1  -9   7       13.15       14.87      2.98 o
   0  -9   7       18.61       19.67      3.33 o
  -4  -8   7       40.44       38.53      4.28 o
  -3  -8   7       62.63       66.02      5.16 o
  -2  -8   7       16.40       15.58      2.78 o
  -1  -8   7       54.73       50.75      4.36 o
   0  -8   7       15.74       12.67      2.46 o
   1  -8   7       18.22       18.13      2.98 o
   2  -8   7        2.89        4.36      1.95 o
   3  -8   7       19.19       20.08      3.33 o
  -5  -7   7       17.33       20.08      3.18 o
  -4  -7   7       61.50       61.12      4.86 o
  -3  -7   7       39.00       37.66      3.76 o
  -2  -7   7       39.90       37.55      3.63 o
  -1  -7   7       75.12       69.58      4.78 o
   0  -7   7       16.75       17.10      2.58 o
   1  -7   7       73.05       69.93      4.88 o
   2  -7   7       10.63        8.19      2.26 o
   3  -7   7      148.35      148.97      8.46 o
  -5  -6   7      108.57      111.59      6.64 o
  -4  -6   7      224.32      229.49     10.96 o
  -3  -6   7       11.48        9.36      2.07 o
  -2  -6   7      198.79      185.25      9.29 o
  -1  -6   7       18.16       14.67      2.20 o
   0  -6   7      172.06      162.74      8.46 o
   1  -6   7      221.63      212.39     10.49 o
   2  -6   7       19.87       18.65      2.63 o
   3  -6   7       12.96       17.35      2.76 o
   5  -6   7        3.07        6.35      1.42 o
  -6  -5   7       26.95       30.27      3.26 o
  -5  -5   7        4.51        4.73      1.57 o
  -4  -5   7       76.83       79.89      4.68 o
  -3  -5   7      228.10      237.45     10.94 o
  -2  -5   7      203.25      194.26      9.14 o
  -1  -5   7       73.43       60.47      4.08 o
   0  -5   7      143.28      122.33      6.96 o
   1  -5   7        1.73       -0.10      1.00 o
   2  -5   7       18.22       17.20      2.36 o
   3  -5   7      127.52      131.30      7.16 o
   5  -5   7       22.17       25.58      2.01 o
   6  -5   7       34.95       35.86      2.47 o
  -7  -4   7       16.81       19.67      3.06 o
  -6  -4   7        6.14        7.31      1.95 o
  -5  -4   7      607.00      583.14     23.73 o
  -4  -4   7       11.46       13.64      1.85 o
  -3  -4   7       76.68       83.35      4.46 o
  -2  -4   7       19.37       21.03      1.34 o
  -1  -4   7       94.20       84.37      4.63 o
   0  -4   7      961.16      933.74     26.59 o
   1  -4   7      558.33      519.92     23.31 o
   2  -4   7      251.77      258.18     11.35 o
   3  -4   7        6.48        8.99      1.90 o
   5  -4   7        3.16        2.29      0.77 o
   6  -4   7      108.86      120.85      6.48 o
  -7  -3   7       21.30       23.41      3.21 o
  -6  -3   7       13.03       17.13      2.61 o
  -5  -3   7       34.19       35.10      3.16 o
  -4  -3   7       44.17       49.30      3.23 o
  -3  -3   7     1255.66     1359.55     51.16 o
  -2  -3   7      344.18      339.96     13.52 o
  -1  -3   7      335.23      351.75     10.28 o
   0  -3   7      527.30      514.86     26.44 o
   1  -3   7       13.25       13.23      1.02 o
   2  -3   7      428.53      426.48     12.35 o
   4  -3   7      379.72      365.02     10.29 o
   5  -3   7       88.28       87.09      3.49 o
   6  -3   7        8.73       10.89      2.07 o
   7  -3   7       41.50       47.87      3.98 o
  -7  -2   7      155.27      131.07      7.66 o
  -6  -2   7      133.37      115.42      6.50 o
  -5  -2   7      337.50      306.30     13.34 o
  -4  -2   7      115.04      101.15      5.56 o
  -3  -2   7      335.84      354.02     14.69 o
  -2  -2   7       28.78       25.76      1.90 o
  -1  -2   7     1142.40     1198.35     33.25 o
   0  -2   7     1773.71     1800.20     47.78 o
   1  -2   7     1033.26     1153.16     30.81 o
   2  -2   7      494.58      556.02     15.63 o
   3  -2   7      320.07      315.48      8.89 o
   4  -2   7       20.68       22.51      1.54 o
   5  -2   7      249.82      236.76     10.59 o
   6  -2   7       40.75       43.77      3.41 o
   7  -2   7      160.60      167.22      8.61 o
  -8  -1   7       46.69       44.62      4.63 o
  -7  -1   7       47.42       42.87      4.03 o
  -6  -1   7       79.40       83.72      5.18 o
  -5  -1   7       58.97       52.38      3.68 o
  -4  -1   7      531.78      539.20     22.36 o
  -3  -1   7       77.80       84.45      4.33 o
  -2  -1   7      487.54      512.46     18.98 o
  -1  -1   7     2713.97     2809.07    105.88 o
   0  -1   7       40.05       35.35      1.48 o
   1  -1   7      187.23      194.41      8.58 o
   2  -1   7      373.84      405.31      9.06 o
   3  -1   7      951.30      939.68     24.27 o
   4  -1   7      368.11      367.89     14.82 o
   5  -1   7      162.60      154.58      7.46 o
   6  -1   7      198.99      201.58      9.21 o
   7  -1   7       96.54      105.11      6.16 o
  -8   0   7       26.02       27.24      3.71 o
  -7   0   7      350.06      282.82     13.29 o
  -6   0   7        4.54        1.30      1.40 o
  -5   0   7       71.51       70.16      4.41 o
  -4   0   7      483.99      470.12     19.08 o
  -3   0   7      391.62      411.36     16.75 o
  -2   0   7     1802.94     1932.31     49.40 o
  -1   0   7      949.68      957.30     24.75 o
   0   0   7      465.76      440.44      8.21 o
   1   0   7     2254.39     2368.71     43.17 o
   2   0   7     1942.75     2312.97     70.54 o
   3   0   7      149.66      170.31      7.31 o
   4   0   7       19.68       20.63      2.10 o
   5   0   7      234.37      233.17     10.21 o
   6   0   7       29.54       28.16      2.98 o
   7   0   7       13.79       22.58      2.98 o
  -8   1   7       46.01       51.01      4.63 o
  -7   1   7       49.66       46.57      3.96 o
  -6   1   7       79.43       75.91      4.98 o
  -5   1   7       58.20       55.89      3.76 o
  -4   1   7      531.66      570.38     15.19 o
  -3   1   7       75.06       82.10      2.82 o
  -2   1   7      468.44      466.15     12.80 o
  -1   1   7     2715.06     2866.71     99.55 o
   0   1   7       44.89       39.03      2.31 o
   1   1   7      192.40      204.84      4.69 o
   2   1   7      380.08      418.57     11.38 o
   3   1   7      956.96      968.74     34.65 o
   4   1   7      366.52      383.50     14.99 o
   5   1   7      164.82      161.18      7.66 o
   6   1   7      197.88      184.95      9.21 o
   7   1   7       98.87      103.55      6.26 o
  -8   2   7       69.33       68.30      5.23 o
  -7   2   7      156.88      138.65      7.59 o
  -6   2   7      131.07      108.13      6.28 o
  -5   2   7      324.36      301.56      8.97 o
  -4   2   7      117.36      115.14      7.66 o
  -3   2   7      341.00      363.81     10.03 o
  -2   2   7       29.58       26.58      1.33 o
  -1   2   7     1177.21     1243.93     25.56 o
   0   2   7     1772.74     1766.88     46.60 o
   1   2   7     1003.92     1119.07     23.86 o
   2   2   7      515.35      556.32     12.21 o
   3   2   7      320.40      332.79     12.89 o
   4   2   7       23.85       26.76      2.46 o
   5   2   7      250.18      256.56     11.01 o
   6   2   7       41.19       36.10      3.48 o
   7   2   7      157.87      172.28      8.96 o
  -7   3   7       21.99       30.57      3.38 o
  -6   3   7       12.71       18.93      2.58 o
  -5   3   7       33.20       31.04      1.99 o
  -4   3   7       43.47       44.11      4.59 o
  -3   3   7     1242.94     1336.39     35.10 o
  -2   3   7      342.53      332.88      9.12 o
  -1   3   7      339.93      365.21      7.90 o
   0   3   7      539.79      562.40     11.75 o
   1   3   7       15.60       16.38      1.02 o
   2   3   7      436.21      433.91      9.72 o
   3   3   7      181.18      180.13      5.63 o
   4   3   7      379.78      370.20     15.02 o
   5   3   7       90.63       91.06      5.33 o
   6   3   7        8.58        9.11      1.95 o
   7   3   7       42.57       53.95      4.33 o
  -6   4   7        6.27        6.58      1.75 o
  -5   4   7      600.75      578.67     16.29 o
  -4   4   7       11.23       10.69      1.23 o
  -3   4   7       77.60       86.70      3.25 o
  -2   4   7       18.29       17.83      2.32 o
  -1   4   7       89.40       85.87      2.37 o
   0   4   7      959.58      999.58     20.70 o
   1   4   7      569.25      592.76     12.65 o
   2   4   7      258.47      248.44      7.33 o
   3   4   7        6.18        7.53      1.09 o
   4   4   7       92.95      100.83      5.63 o
   5   4   7        3.69        5.73      1.62 o
   6   4   7      105.76      118.85      6.96 o
  -6   5   7       25.43       25.81      3.16 o
  -5   5   7        4.31        4.46      1.62 o
  -4   5   7       76.84       81.19      4.86 o
  -3   5   7      224.52      229.44     10.14 o
  -2   5   7      207.21      191.83      8.54 o
  -1   5   7       73.04       70.48      2.63 o
   0   5   7      149.22      155.04      6.86 o
   1   5   7        2.03        3.22      0.69 o
   2   5   7       17.28       14.57      1.40 o
   3   5   7      128.96      128.87      4.86 o
   4   5   7      284.10      274.27     10.95 o
   5   5   7       21.77       20.93      2.93 o
   6   5   7       36.03       36.30      3.93 o
  -6   6   7       40.71       41.73      4.03 o
  -5   6   7      108.68       89.46      5.86 o
  -4   6   7      224.49      210.44     10.11 o
  -3   6   7       10.61        9.46      1.97 o
  -2   6   7      195.29      195.11      8.79 o
  -1   6   7       17.26       14.92      2.15 o
   0   6   7      177.15      179.01      5.56 o
   1   6   7      232.40      228.63      6.90 o
   2   6   7       19.00       17.71      1.90 o
   3   6   7       12.60       13.70      3.48 o
   4   6   7        2.20        2.52      1.04 o
   5   6   7        2.42        4.68      1.82 o
  -5   7   7       17.19       19.42      3.01 o
  -4   7   7       61.77       59.79      4.53 o
  -3   7   7       39.53       41.11      3.73 o
  -2   7   7       39.91       40.81      3.53 o
  -1   7   7       72.41       68.22      4.46 o
   0   7   7       16.80       14.52      1.91 o
   1   7   7       73.54       70.31      3.15 o
   2   7   7       10.07        9.66      1.97 o
   3   7   7      150.52      148.01      5.43 o
   4   7   7        0.50        1.72      1.41 o
  -4   8   7       41.61       40.33      4.08 o
  -3   8   7       61.58       68.68      4.91 o
  -2   8   7       15.34       15.02      2.51 o
  -1   8   7       56.68       57.41      4.18 o
   0   8   7       17.19       14.09      2.46 o
   1   8   7       20.46       18.25      1.86 o
   2   8   7        3.43        3.58      1.65 o
   3   8   7       19.09       18.12      2.04 o
   0   9   7       18.63       22.98      3.36 o
  -3  -8   8        0.26        1.17      1.90 o
  -2  -8   8       25.55       21.73      3.18 o
  -1  -8   8       14.06       10.14      2.41 o
   0  -8   8       16.62       16.55      2.91 o
   1  -8   8       98.69       97.74      6.48 o
   2  -8   8      126.07      128.66      7.59 o
   3  -8   8       11.09       13.59      3.06 o
  -5  -7   8        6.34        7.81      2.46 o
  -4  -7   8        7.51        9.19      2.38 o
  -3  -7   8       81.41       86.10      5.73 o
  -2  -7   8       81.89       75.74      5.16 o
  -1  -7   8       72.88       65.65      4.76 o
   0  -7   8       13.46       13.54      2.43 o
   1  -7   8       39.18       35.10      3.58 o
   2  -7   8       59.85       47.47      4.21 o
   3  -7   8      122.02      116.44      7.26 o
  -6  -6   8       17.31       21.61      3.56 o
  -5  -6   8        7.47       10.16      2.38 o
  -4  -6   8       94.56       87.18      5.78 o
  -3  -6   8      293.94      310.33     13.67 o
  -2  -6   8       15.82       16.48      2.43 o
  -1  -6   8       29.05       24.18      2.76 o
   0  -6   8       58.32       52.50      3.98 o
   1  -6   8      267.97      252.90     12.22 o
   2  -6   8       51.80       52.15      4.13 o
   3  -6   8       17.21       18.68      2.88 o
   5  -6   8      194.48      189.86      6.71 o
  -6  -5   8       62.48       66.17      4.93 o
  -5  -5   8       24.95       31.10      3.06 o
  -4  -5   8       90.99       91.41      5.66 o
  -3  -5   8       94.55      110.09      5.98 o
  -2  -5   8      204.00      217.00      9.69 o
  -1  -5   8      217.37      192.89      9.41 o
   0  -5   8      555.63      514.56     22.21 o
   1  -5   8      230.41      214.47     10.21 o
   2  -5   8      336.24      335.97     14.89 o
   3  -5   8       55.49       54.90      4.13 o
   5  -5   8       40.36       43.12      2.54 o
   6  -5   8        1.67        2.44      1.50 o
  -7  -4   8       12.02       12.57      2.53 o
  -6  -4   8        0.92        0.97      1.30 o
  -5  -4   8       81.66       90.23      5.28 o
  -4  -4   8       18.22       22.21      2.33 o
  -3  -4   8      112.80      114.35      5.61 o
  -2  -4   8      359.39      381.22     10.91 o
  -1  -4   8      413.67      412.86     16.73 o
   0  -4   8      271.85      256.50     14.77 o
   1  -4   8      377.88      357.66     15.73 o
   2  -4   8       87.20       76.59      4.66 o
   3  -4   8       30.12       29.97      2.96 o
   5  -4   8       43.53       40.06      2.30 o
   6  -4   8      250.31      255.78     11.80 o
  -7  -3   8       43.72       47.30      4.08 o
  -6  -3   8       12.06       15.04      2.48 o
  -5  -3   8       32.54       32.02      3.06 o
  -4  -3   8       60.74       58.01      3.76 o
  -3  -3   8      724.81      733.21     29.22 o
  -2  -3   8       70.67       71.65      3.88 o
  -1  -3   8       39.00       38.45      1.80 o
   0  -3   8     1804.97     1828.49     80.79 o
   1  -3   8       57.62       68.52      4.22 o
   2  -3   8       88.00       89.29      3.33 o
   4  -3   8      170.49      158.41      5.22 o
   5  -3   8       22.98       23.77      1.83 o
   6  -3   8       11.83       19.82      2.61 o
   7  -3   8        5.42        6.41      1.87 o
  -7  -2   8       76.54       79.02      5.43 o
  -6  -2   8       20.32       18.55      2.63 o
  -5  -2   8       80.09       93.81      5.36 o
  -4  -2   8       26.47       26.31      2.48 o
  -3  -2   8       56.11       54.73      3.23 o
  -2  -2   8      799.47      853.99     32.52 o
  -1  -2   8      364.70      361.29     10.76 o
   0  -2   8      647.58      693.16     18.50 o
   1  -2   8      465.63      508.26     14.52 o
   2  -2   8      231.73      213.94      6.50 o
   3  -2   8       56.07       53.27      3.21 o
   4  -2   8       70.67       67.53      2.78 o
   5  -2   8        9.99       13.29      1.97 o
   6  -2   8      153.56      133.77      7.26 o
   7  -2   8      256.22      267.45     12.67 o
  -7  -1   8        7.09        5.86      1.75 o
  -6  -1   8       46.54       46.80      3.66 o
  -5  -1   8        3.34        4.18      1.30 o
  -4  -1   8       36.17       32.77      2.66 o
  -3  -1   8      379.54      381.04     15.68 o
  -2  -1   8     2245.26     2427.72     90.20 o
   0  -1   8     2074.94     2267.79     59.81 o
   1  -1   8      338.37      335.67      9.51 o
   2  -1   8      269.07      250.08      5.08 o
   3  -1   8      304.98      241.93      7.26 o
   4  -1   8       77.65       71.93      4.08 o
   5  -1   8       51.04       52.13      3.56 o
   6  -1   8        5.27        4.53      1.47 o
   7  -1   8       58.12       67.80      4.68 o
  -8   0   8      188.41      191.56     10.31 o
  -7   0   8       41.26       38.81      3.88 o
  -6   0   8        0.18       -0.12      1.15 o
  -5   0   8        1.92        1.25      1.15 o
  -4   0   8      215.26      213.41      9.66 o
  -3   0   8       61.37       66.87      2.43 o
  -2   0   8      602.92      649.91     25.27 o
  -1   0   8      102.42      126.42      4.86 o
   0   0   8      633.82      752.24     13.89 o
   1   0   8      764.94      800.85     14.89 o
   2   0   8        0.08       -0.10      0.36 o
   3   0   8       14.92       13.09      1.57 o
   4   0   8        0.02        0.32      0.72 o
   5   0   8      180.34      160.91      7.74 o
   6   0   8       17.27       14.77      2.23 o
   7   0   8      116.57      130.40      7.31 o
  -8   1   8        1.32        2.66      1.82 o
  -7   1   8        6.42       10.01      2.17 o
  -6   1   8       43.86       38.11      3.56 o
  -5   1   8        2.82        4.93      1.50 o
  -4   1   8       33.62       32.90      1.68 o
  -3   1   8      380.22      385.61     10.53 o
  -2   1   8     2264.24     2396.74     61.70 o
  -1   1   8      990.06      955.29     24.85 o
   0   1   8     2060.32     2199.71     46.13 o
   1   1   8      337.80      328.51      7.42 o
   2   1   8      263.84      247.16      7.30 o
   3   1   8      310.82      285.98     10.64 o
   4   1   8       84.05       71.35      4.16 o
   5   1   8       48.72       51.50      3.63 o
   6   1   8        5.80        8.61      1.85 o
   7   1   8       55.69       58.03      4.51 o
  -7   2   8       79.38       72.53      5.21 o
  -6   2   8       19.33       16.50      2.51 o
  -5   2   8       84.03       87.56      5.23 o
  -4   2   8       23.79       24.00      1.55 o
  -3   2   8       50.84       48.32      2.09 o
  -2   2   8      778.77      842.66     22.26 o
  -1   2   8      351.49      359.73      7.82 o
   0   2   8      632.28      656.98     14.28 o
   1   2   8      480.05      522.09     11.30 o
   2   2   8      224.71      207.50      5.14 o
   3   2   8       53.28       52.70      3.26 o
   4   2   8       70.37       72.05      4.21 o
   5   2   8        8.34        9.74      1.90 o
   6   2   8      152.22      151.82      7.76 o
   7   2   8      262.80      294.59     13.24 o
  -7   3   8       41.97       40.11      3.96 o
  -6   3   8       12.74       14.17      2.31 o
  -5   3   8       32.50       35.17      2.12 o
  -4   3   8       63.34       57.23      3.08 o
  -3   3   8      725.34      756.92     20.08 o
  -2   3   8       73.30       76.08      2.79 o
  -1   3   8       38.23       39.23      1.31 o
   0   3   8     1778.30     1791.65     37.61 o
   1   3   8       60.67       66.99      2.10 o
   2   3   8       85.29       88.30      2.71 o
   3   3   8       67.90       72.64      4.67 o
   4   3   8      175.39      167.60      7.84 o
   5   3   8       25.25       26.54      2.91 o
   6   3   8       11.99       11.07      2.26 o
   7   3   8        4.74        8.26      1.90 o
  -5   4   8       74.31       81.49      3.53 o
  -4   4   8       18.65       20.24      1.60 o
  -3   4   8      106.84      110.88      5.89 o
  -2   4   8      348.95      363.11     10.42 o
  -1   4   8      414.78      393.26     12.47 o
   0   4   8      271.50      269.56      9.64 o
   1   4   8      371.14      377.37      8.52 o
   2   4   8       90.09       78.94      2.56 o
   3   4   8       31.32       31.07      2.26 o
   4   4   8       41.14       43.42      3.33 o
   5   4   8       44.64       47.97      3.78 o
   6   4   8      248.89      275.06     12.60 o
  -6   5   8       64.36       71.18      4.86 o
  -5   5   8       25.25       23.36      2.86 o
  -4   5   8       93.91       89.93      5.23 o
  -3   5   8       96.72       98.42      5.48 o
  -2   5   8      194.55      189.08      8.84 o
  -1   5   8      214.73      211.62      8.84 o
   0   5   8      548.48      543.82     11.91 o
   1   5   8      230.33      224.21      5.53 o
   2   5   8      336.79      336.07      9.64 o
   3   5   8       55.57       51.21      2.61 o
   4   5   8       23.82       29.85      2.24 o
   5   5   8       42.10       45.11      4.08 o
   6   5   8        2.20        0.55      1.32 o
  -6   6   8       16.61       22.08      3.06 o
  -5   6   8        7.34        9.56      2.12 o
  -4   6   8       86.99       93.96      5.56 o
  -3   6   8      291.08      277.79     12.52 o
  -2   6   8       17.05       17.03      2.28 o
  -1   6   8       27.08       25.37      2.63 o
   0   6   8       61.10       58.28      2.76 o
   1   6   8      265.47      274.44      8.59 o
   2   6   8       50.11       52.98      2.65 o
   3   6   8       17.44       17.37      1.77 o
   4   6   8        3.55        3.90      1.19 o
   5   6   8      196.25      216.60     10.36 o
  -5   7   8        6.56        2.91      1.82 o
  -4   7   8        8.08        6.36      1.95 o
  -3   7   8       81.56       84.12      5.36 o
  -2   7   8       79.30       75.06      4.83 o
  -1   7   8       70.95       67.77      4.43 o
   0   7   8       13.10       14.17      2.28 o
   1   7   8       38.99       34.53      5.24 o
   2   7   8       60.32       53.96      2.82 o
   3   7   8      124.83      120.13      4.73 o
   4   7   8       20.80       25.06      2.32 o
  -3   8   8        0.26        0.70      1.32 o
  -2   8   8       26.05       25.02      3.16 o
  -1   8   8       13.38       12.30      2.38 o
   0   8   8       16.31       14.22      2.56 o
   1   8   8       98.03      111.56      6.33 o
   2   8   8      127.50      122.51      4.90 o
   3   8   8       10.66        7.49      2.07 o
  -3  -8   9       10.39       12.40      2.76 o
  -2  -8   9       48.78       46.70      4.43 o
  -1  -8   9       25.87       27.09      3.48 o
   0  -8   9        3.67        4.46      2.00 o
   1  -8   9       23.21       19.62      3.06 o
   2  -8   9       44.13       39.03      4.18 o
  -4  -7   9       27.49       32.44      3.78 o
  -3  -7   9       32.60       31.20      3.53 o
  -2  -7   9      100.12       94.34      6.26 o
  -1  -7   9      185.26      166.50      9.01 o
   0  -7   9        2.48        6.18      2.07 o
   1  -7   9       89.17       76.76      5.43 o
   2  -7   9        7.59       11.42      2.51 o
   3  -7   9       59.35       54.00      4.68 o
  -5  -6   9       25.10       31.37      3.61 o
  -4  -6   9      177.55      190.63      9.59 o
  -3  -6   9      107.43      101.80      6.21 o
  -2  -6   9       33.88       37.30      3.51 o
  -1  -6   9       34.37       37.25      3.31 o
   0  -6   9       23.53       19.77      2.61 o
   1  -6   9       98.11       91.31      5.76 o
   2  -6   9      146.78      128.56      7.41 o
   3  -6   9       71.80       74.09      5.31 o
   5  -6   9        6.55        9.10      1.52 o
  -6  -5   9       40.76       46.42      4.23 o
  -5  -5   9       97.68       99.70      5.78 o
  -4  -5   9       48.83       55.05      4.16 o
  -3  -5   9      223.85      221.58     10.71 o
  -2  -5   9      186.67      182.42      9.16 o
  -1  -5   9       26.59       25.81      2.66 o
   0  -5   9      174.49      145.84      7.96 o
   1  -5   9       30.59       27.06      2.76 o
   2  -5   9       17.95       17.03      2.51 o
   3  -5   9       54.22       55.23      4.23 o
   5  -5   9       42.34       43.51      2.45 o
   6  -5   9      122.48      123.59      4.92 o
  -7  -4   9      221.24      253.10     12.57 o
  -6  -4   9       34.53       35.15      3.63 o
  -5  -4   9      125.82      128.49      6.86 o
  -4  -4   9      211.62      198.40      9.51 o
  -3  -4   9      159.17      142.46      7.04 o
  -2  -4   9     1159.05     1219.59     33.73 o
  -1  -4   9       23.22       23.80      1.54 o
   0  -4   9       45.82       56.34      2.75 o
   1  -4   9      168.55      172.33      8.41 o
   2  -4   9      473.14      463.41     19.23 o
   3  -4   9       18.07       17.73      2.43 o
   4  -4   9        3.05        1.69      0.67 o
   5  -4   9       10.71       10.38      1.36 o
   6  -4   9       62.97       63.07      4.48 o
  -7  -3   9      191.91      189.01      9.84 o
  -6  -3   9       40.62       47.20      3.93 o
  -5  -3   9       60.91       64.55      4.31 o
  -4  -3   9      447.50      427.84     17.83 o
  -3  -3   9       99.51       97.12      5.26 o
  -2  -3   9       61.67       63.93      6.65 o
  -1  -3   9      439.63      458.44     12.86 o
   0  -3   9       83.42       74.59      5.88 o
   1  -3   9      470.36      474.35     38.45 o
   2  -3   9        8.54       10.27      2.46 o
   4  -3   9      421.52      423.92     12.05 o
   5  -3   9      250.47      234.22      7.56 o
   6  -3   9        5.07        7.84      1.72 o
   7  -3   9       48.58       52.50      4.31 o
  -7  -2   9       35.57       31.77      3.68 o
  -6  -2   9      111.23      101.60      6.21 o
  -5  -2   9      518.35      511.81     21.26 o
  -4  -2   9      126.12      131.80      6.71 o
  -3  -2   9      377.27      348.77     14.92 o
  -2  -2   9     1898.71     2047.51     76.36 o
  -1  -2   9     1378.34     1533.60     41.19 o
   0  -2   9     1063.94     1218.72     32.50 o
   1  -2   9      550.48      541.28     15.13 o
   2  -2   9      363.70      374.42     10.73 o
   3  -2   9      114.15      104.79      3.65 o
   4  -2   9        1.43        3.44      0.75 o
   5  -2   9       31.44       34.35      3.08 o
   6  -2   9       56.48       56.21      4.13 o
   7  -2   9       45.01       48.27      4.31 o
  -7  -1   9       26.64       31.00      3.53 o
  -6  -1   9      473.34      470.27     19.52 o
  -5  -1   9      308.06      307.61     13.74 o
  -4  -1   9      159.00      158.31      7.69 o
  -3  -1   9      234.70      226.36     10.06 o
  -2  -1   9      122.41      103.15      5.31 o
  -1  -1   9       66.26       79.09      4.18 o
   0  -1   9       39.85       39.30      1.67 o
   1  -1   9      449.35      459.82     13.00 o
   2  -1   9       99.08      100.30      2.89 o
   3  -1   9      753.99      729.79     26.26 o
   4  -1   9      129.47      123.73      6.16 o
   5  -1   9       54.93       56.49      3.86 o
   6  -1   9      154.82      153.33      7.74 o
   7  -1   9       40.07       41.91      3.98 o
  -7   0   9        4.44        3.08      1.75 o
  -6   0   9       78.63       83.65      5.41 o
  -5   0   9      365.41      323.60     14.22 o
  -4   0   9      437.92      441.53     18.25 o
  -3   0   9     1041.11     1067.64     41.08 o
  -2   0   9      153.02      150.07      6.89 o
  -1   0   9     6164.64     6881.83    174.82 o
   0   0   9      287.25      282.63      5.48 o
   1   0   9       99.18       91.91      2.10 o
   2   0   9        0.31       -0.01      0.47 o
   3   0   9      412.08      403.68     11.53 o
   4   0   9      142.65      133.15      6.45 o
   5   0   9      157.53      156.63      7.64 o
   6   0   9       72.41       66.32      4.51 o
   7   0   9       66.09       69.31      4.91 o
  -7   1   9       26.79       22.41      3.18 o
  -6   1   9      470.15      436.08     19.32 o
  -5   1   9      313.06      314.59     13.77 o
  -4   1   9      157.38      158.86      7.71 o
  -3   1   9      235.83      233.22      6.66 o
  -2   1   9      131.00      115.27      3.51 o
  -1   1   9       64.79       81.89      2.06 o
   0   1   9       42.75       39.76      1.06 o
   1   1   9      448.18      459.02     10.11 o
   2   1   9      100.10      100.55      3.55 o
   3   1   9      748.09      707.05     33.11 o
   4   1   9      129.16      128.09      6.26 o
   5   1   9       54.28       59.82      4.03 o
   6   1   9      153.10      145.09      7.81 o
   7   1   9       40.66       45.59      4.18 o
  -7   2   9       32.80       31.77      3.58 o
  -6   2   9      110.90      107.66      6.23 o
  -5   2   9      514.63      511.14     21.21 o
  -4   2   9      124.76      133.78      4.49 o
  -3   2   9      386.77      369.61     10.14 o
  -2   2   9     1908.77     2024.15     52.31 o
  -1   2   9     1371.36     1508.45     31.63 o
   0   2   9     1073.46     1179.08     25.08 o
   1   2   9      553.42      534.52     17.53 o
   2   2   9      373.03      360.69      8.41 o
   3   2   9      114.91      112.31      5.43 o
   4   2   9        1.47        2.41      1.05 o
   5   2   9       29.65       35.50      3.28 o
   6   2   9       58.33       63.62      4.48 o
   7   2   9       48.11       52.85      4.28 o
  -7   3   9      190.95      176.36      9.54 o
  -6   3   9       39.62       44.32      3.88 o
  -5   3   9       61.95       59.63      4.28 o
  -4   3   9      444.04      429.53     32.41 o
  -3   3   9      108.71      108.65      3.74 o
  -2   3   9       62.99       68.13      2.60 o
  -1   3   9      435.27      444.93      9.81 o
   0   3   9       88.70       79.55      2.25 o
   1   3   9      470.96      472.10     10.50 o
   2   3   9        8.47       10.98      0.98 o
   3   3   9       69.19       72.38      2.99 o
   4   3   9      419.26      452.89     17.60 o
   5   3   9      246.14      267.29     11.47 o
   6   3   9        5.16        3.96      1.47 o
  -5   4   9      121.78      122.08      4.64 o
  -4   4   9      212.47      211.39      6.66 o
  -3   4   9      154.92      156.50      6.99 o
  -2   4   9     1181.04     1236.44     32.22 o
  -1   4   9       26.11       26.60      1.55 o
   0   4   9       45.77       54.96      1.88 o
   1   4   9      164.66      181.55      5.14 o
   2   4   9      478.37      452.02     10.40 o
   3   4   9       19.33       19.34      1.64 o
   4   4   9        3.19        2.63      1.17 o
   5   4   9        9.27        9.34      2.02 o
   6   4   9       65.95       71.48      5.13 o
  -5   5   9       94.49       92.89      5.63 o
  -4   5   9       47.43       45.11      3.56 o
  -3   5   9      230.10      231.39      9.99 o
  -2   5   9      192.55      202.88      8.66 o
  -1   5   9       28.15       26.41      2.48 o
   0   5   9      175.25      170.96      4.31 o
   1   5   9       27.48       28.97      1.48 o
   2   5   9       18.29       18.20      2.72 o
   3   5   9       53.47       56.25      2.78 o
   4   5   9       52.12       58.92      3.03 o
   5   5   9       41.48       40.98      3.98 o
  -5   6   9       24.23       24.99      3.13 o
  -4   6   9      174.94      172.31      8.76 o
  -3   6   9      107.81      105.58      5.86 o
  -2   6   9       35.33       34.60      3.16 o
  -1   6   9       37.75       39.48      3.13 o
   0   6   9       22.80       23.93      2.58 o
   1   6   9       94.31      102.88      3.82 o
   2   6   9      150.84      139.59      6.31 o
   3   6   9       75.05       76.50      5.27 o
   4   6   9       37.97       39.46      2.69 o
   5   6   9        7.46        8.76      2.07 o
  -5   7   9       16.68       16.20      2.88 o
  -4   7   9       27.32       29.35      3.36 o
  -3   7   9       33.74       31.62      3.33 o
  -2   7   9      105.18      118.88      6.28 o
  -1   7   9      189.97      183.12      8.59 o
   0   7   9        2.42        2.46      1.40 o
   1   7   9       86.52       88.09      3.64 o
   2   7   9        7.81        9.34      1.49 o
   3   7   9       55.70       56.15      3.04 o
   4   7   9        0.82        1.72      2.16 o
  -3   8   9       11.01       16.33      2.71 o
  -2   8   9       47.20       39.33      3.83 o
  -1   8   9       27.26       26.99      3.18 o
   0   8   9        3.37        6.45      1.95 o
   1   8   9       22.98       19.87      3.01 o
   2   8   9       42.73       41.85      3.13 o
   3   8   9       18.03       18.40      2.93 o
  -3  -8  10        6.07        8.56      2.68 o
  -2  -8  10        9.11       10.21      2.56 o
  -1  -8  10       37.24       41.43      4.18 o
   0  -8  10       52.85       46.36      4.53 o
   1  -8  10       42.85       34.33      3.96 o
   2  -8  10        7.27        7.31      2.63 o
  -4  -7  10        2.51        3.51      1.95 o
  -3  -7  10       25.92       28.61      3.53 o
  -2  -7  10      260.07      248.27     12.15 o
  -1  -7  10      177.68      166.45      9.04 o
   0  -7  10        1.87        2.43      1.62 o
   1  -7  10       64.97       64.27      4.83 o
   2  -7  10       16.40       17.30      3.01 o
   3  -7  10       39.67       39.08      4.23 o
  -5  -6  10       55.61       64.70      4.96 o
  -4  -6  10       97.12       96.54      6.26 o
  -3  -6  10      213.94      208.01     10.54 o
  -2  -6  10       92.05       92.96      5.68 o
  -1  -6  10      176.61      179.94      9.19 o
   0  -6  10       31.63       30.80      3.18 o
   1  -6  10       81.30       73.04      5.01 o
   2  -6  10      149.90      133.82      7.59 o
   3  -6  10       36.69       34.40      3.73 o
   5  -6  10        7.46       10.21      1.54 o
  -4  -5  10       38.43       42.92      3.96 o
  -3  -5  10      182.99      189.56      9.04 o
  -2  -5  10      423.12      440.11     18.35 o
  -1  -5  10       92.16       90.40      5.16 o
   0  -5  10       81.37       71.30      4.68 o
   1  -5  10      190.11      155.00      8.69 o
   2  -5  10       85.86       80.54      5.23 o
   3  -5  10       76.26       69.58      4.91 o
   5  -5  10       46.87       47.35      2.66 o
  -7  -4  10       88.64      111.49      7.11 o
  -6  -4  10       35.03       33.93      3.63 o
  -5  -4  10      156.27      161.23      8.36 o
  -4  -4  10      239.43      231.01     10.61 o
  -3  -4  10      383.52      405.77     12.17 o
  -2  -4  10      280.39      279.56      8.68 o
  -1  -4  10       51.88       52.66      2.37 o
   0  -4  10       74.88       74.95      5.01 o
   1  -4  10      164.03      149.35      7.74 o
   2  -4  10      253.06      237.45     10.96 o
   3  -4  10      309.72      285.33     13.24 o
   4  -4  10       34.39       37.05      2.26 o
   5  -4  10       61.31       61.74      2.98 o
   6  -4  10        6.76       11.77      2.23 o
  -7  -3  10       31.38       29.62      3.86 o
  -6  -3  10      153.32      142.08      7.99 o
  -5  -3  10      414.62      431.57     18.45 o
  -4  -3  10        7.71        7.61      1.75 o
  -3  -3  10      717.63      705.28     28.14 o
  -2  -3  10      248.85      240.83      7.53 o
  -1  -3  10       59.22       60.32      2.85 o
   0  -3  10     1319.10     1327.46     35.14 o
   1  -3  10       54.30       55.50      2.44 o
   2  -3  10       29.72       30.68      1.85 o
   4  -3  10      143.30      131.21      4.58 o
   5  -3  10       63.36       63.29      4.18 o
   6  -3  10       39.00       45.29      3.63 o
  -7  -2  10      126.75      117.68      7.26 o
  -6  -2  10       19.51       19.30      2.88 o
  -5  -2  10      158.04      161.42      8.14 o
  -4  -2  10      587.93      578.96     23.98 o
  -3  -2  10      146.95      152.20      7.26 o
  -2  -2  10      496.95      496.91     19.96 o
  -1  -2  10      523.27      517.38     15.10 o
   0  -2  10      178.34      212.31      6.48 o
   1  -2  10      113.95      117.71      3.95 o
   2  -2  10      657.64      662.44     26.85 o
   3  -2  10      276.62      263.44      7.50 o
   4  -2  10      214.13      181.81      5.82 o
   5  -2  10       83.27       90.55      5.21 o
   6  -2  10        9.36       11.87      2.17 o
   7  -2  10        3.25        2.96      1.52 o
  -7  -1  10       28.05       33.73      3.68 o
  -6  -1  10      247.09      257.58     12.35 o
  -5  -1  10      659.06      658.35     26.74 o
  -4  -1  10       19.96       25.57      2.53 o
  -3  -1  10     1174.96     1176.99     45.49 o
  -2  -1  10      274.87      276.94     11.67 o
  -1  -1  10      432.78      428.96     17.05 o
   0  -1  10       91.93       91.63      3.10 o
   1  -1  10      707.80      620.33     19.54 o
   2  -1  10      310.26      312.04      6.27 o
   3  -1  10       28.56       25.48      2.40 o
   4  -1  10      126.74      117.65      6.01 o
   5  -1  10      110.16      112.66      5.96 o
   6  -1  10      242.50      232.30     11.20 o
   7  -1  10       54.81       58.03      4.46 o
  -7   0  10       48.72       49.77      4.31 o
  -6   0  10      346.48      323.63     14.72 o
  -5   0  10        1.30        3.38      1.42 o
  -4   0  10      358.40      348.62     14.89 o
  -3   0  10      169.61      137.55      6.71 o
  -2   0  10       75.96       73.74      4.13 o
  -1   0  10     1500.18     1528.01     39.42 o
   0   0  10      651.10      748.00     13.92 o
   1   0  10     1562.12     1556.99     28.57 o
   2   0  10       54.88       57.27      2.43 o
   3   0  10      328.81      340.31     11.00 o
   4   0  10      405.82      349.72     14.24 o
   5   0  10      110.04       95.77      5.48 o
   6   0  10        9.93       13.94      2.33 o
   7   0  10       12.62       13.12      2.38 o
  -7   1  10       27.22       24.21      3.38 o
  -6   1  10      258.84      262.81     12.35 o
  -5   1  10      643.92      655.19     26.71 o
  -4   1  10       17.98       17.70      2.33 o
  -3   1  10     1180.02     1188.53     30.88 o
  -2   1  10      271.50      273.86      7.72 o
  -1   1  10      432.51      424.81      9.18 o
   0   1  10       95.53       88.64      2.00 o
   1   1  10      693.52      651.08     17.10 o
   2   1  10      311.20      305.40      9.01 o
   3   1  10       30.11       22.89      1.70 o
   4   1  10      125.15      122.53      6.13 o
   5   1  10      109.58      100.05      5.86 o
   6   1  10      245.96      260.74     11.70 o
   7   1  10       56.15       60.19      4.61 o
  -7   2  10      129.14      121.98      7.24 o
  -6   2  10       19.59       22.61      2.96 o
  -5   2  10      151.80      154.60      8.04 o
  -4   2  10      584.67      608.01     24.06 o
  -3   2  10      156.28      152.87      4.84 o
  -2   2  10      505.97      500.91     18.38 o
  -1   2  10      541.24      550.45     11.55 o
   0   2  10      172.05      195.07      4.75 o
   1   2  10      110.05      111.77      3.09 o
   2   2  10      673.05      667.54     14.63 o
   3   2  10      268.37      256.63      8.07 o
   4   2  10      213.55      183.12      8.51 o
   5   2  10       86.60       83.65      5.26 o
   6   2  10        8.08        9.64      2.05 o
  -7   3  10       33.30       40.28      4.03 o
  -6   3  10      155.41      149.92      8.06 o
  -5   3  10      403.93      434.69     18.43 o
  -4   3  10        7.26        6.35      1.07 o
  -3   3  10      714.65      720.02     19.30 o
  -2   3  10      254.63      246.60      7.19 o
  -1   3  10       61.17       60.09      2.43 o
   0   3  10     1311.43     1266.84     44.11 o
   1   3  10       52.62       52.64      1.87 o
   2   3  10       31.21       31.88      1.52 o
   3   3  10      147.14      137.23      6.66 o
   4   3  10      139.56      129.61      6.74 o
   5   3  10       63.72       62.02      4.43 o
   6   3  10       39.24       39.43      4.03 o
  -5   4  10      158.28      166.30      8.41 o
  -4   4  10      232.63      233.83      7.35 o
  -3   4  10      391.95      414.52     12.70 o
  -2   4  10      294.04      287.08      8.31 o
  -1   4  10       49.27       53.53      2.35 o
   0   4  10       76.81       76.99      3.28 o
   1   4  10      165.54      168.16      6.08 o
   2   4  10      242.58      238.36      7.11 o
   3   4  10      312.16      296.90      8.75 o
   4   4  10       34.60       37.66      3.38 o
   5   4  10       63.01       62.92      4.56 o
   6   4  10        7.92       11.55      2.43 o
  -5   5  10       75.06       86.53      5.31 o
  -4   5  10       38.25       42.19      3.41 o
  -3   5  10      175.87      167.47      8.16 o
  -2   5  10      426.20      410.46     16.73 o
  -1   5  10       88.34       80.84      4.63 o
   0   5  10       80.90       78.60      3.16 o
   1   5  10      194.28      192.99      4.87 o
   2   5  10       85.10       86.16      3.24 o
   3   5  10       77.09       73.41      3.26 o
   4   5  10      117.05      120.87      4.73 o
   5   5  10       46.50       52.20      4.51 o
  -5   6  10       56.12       61.14      4.58 o
  -4   6  10      100.92      104.21      5.96 o
  -3   6  10      217.43      217.95      9.84 o
  -2   6  10       95.09       89.51      5.26 o
  -1   6  10      179.78      187.22      8.56 o
   0   6  10       32.61       29.62      2.88 o
   1   6  10       77.39       78.96      3.26 o
   2   6  10      147.42      138.21      4.93 o
   3   6  10       37.27       36.90      2.47 o
   4   6  10       66.25       73.56      3.58 o
   5   6  10        7.31       11.22      2.61 o
  -4   7  10        2.75        4.46      1.85 o
  -3   7  10       24.55       32.47      3.41 o
  -2   7  10      258.43      247.94     11.25 o
  -1   7  10      174.15      177.36      8.49 o
   0   7  10        1.89        3.63      1.52 o
   1   7  10       63.86       64.10      4.41 o
   2   7  10       17.15       17.53      2.05 o
   3   7  10       40.12       43.26      3.64 o
   4   7  10        6.31        5.08      1.53 o
  -3   8  10        5.82        6.31      2.17 o
  -2   8  10        8.67        5.96      2.00 o
  -1   8  10       39.60       40.76      3.83 o
   0   8  10       53.95       58.16      4.33 o
   1   8  10       41.84       45.49      4.13 o
   2   8  10        6.50        6.55      2.26 o
  -2  -8  11       18.43       19.45      3.36 o
  -1  -8  11      112.50      112.46      7.16 o
   0  -8  11       30.44       27.86      3.76 o
   1  -8  11       23.86       21.16      3.38 o
  -4  -7  11       32.29       32.59      3.86 o
  -3  -7  11       17.78       19.35      3.06 o
  -2  -7  11       48.96       54.40      4.38 o
  -1  -7  11      174.31      172.83      9.24 o
   0  -7  11       44.44       36.90      3.93 o
   1  -7  11      115.63      106.68      6.89 o
   2  -7  11        8.29        6.53      2.28 o
   3  -7  11       29.29       23.83      3.48 o
  -5  -6  11      100.43      106.66      7.06 o
  -4  -6  11       10.11        7.84      2.28 o
  -3  -6  11        1.04        2.07      1.70 o
  -2  -6  11       53.61       54.45      4.26 o
  -1  -6  11      585.58      568.00     24.67 o
   0  -6  11       16.69       18.68      2.61 o
   1  -6  11        2.69        2.51      1.60 o
   2  -6  11      107.50       87.88      6.03 o
   3  -6  11        7.68       11.01      2.38 o
  -4  -5  11       63.33       68.91      4.86 o
  -3  -5  11      136.47      126.72      7.21 o
  -2  -5  11      480.91      493.31     20.71 o
  -1  -5  11      250.74      249.73     11.40 o
   0  -5  11       90.00       88.88      5.36 o
   1  -5  11       83.42       72.53      4.81 o
   2  -5  11       74.03       67.20      4.63 o
   3  -5  11        8.22       10.04      2.20 o
   5  -5  11       40.87       40.04      2.60 o
  -6  -4  11        9.40       10.99      2.41 o
  -5  -4  11       92.81       98.12      5.91 o
  -4  -4  11       19.11       17.70      2.33 o
  -3  -4  11      174.36      178.53      6.20 o
  -2  -4  11      832.43      830.16     23.14 o
  -1  -4  11      214.58      211.65      6.48 o
   0  -4  11      438.61      436.88     11.93 o
   1  -4  11       44.19       39.08      3.16 o
   2  -4  11      478.68      429.19     19.13 o
   3  -4  11       40.36       27.46      3.08 o
   4  -4  11       46.57       45.13      2.43 o
   5  -4  11      106.87      107.41      4.32 o
   6  -4  11       45.58       37.91      3.83 o
  -7  -3  11       23.10       23.41      3.36 o
  -6  -3  11       24.05       30.20      3.38 o
  -5  -3  11      881.61      910.58     37.20 o
  -4  -3  11      283.20      284.92     13.04 o
  -3  -3  11      492.73      470.93     19.77 o
  -2  -3  11      454.91      448.05     13.02 o
  -1  -3  11       70.42       62.94      2.62 o
   0  -3  11      319.83      313.20      9.28 o
   1  -3  11       40.22       36.11      1.98 o
   2  -3  11      122.09      118.29      4.30 o
   3  -3  11      129.07      126.52      3.67 o
   4  -3  11      162.71      137.77      4.95 o
   5  -3  11        9.29        7.71      1.70 o
   6  -3  11       45.75       46.50      3.76 o
  -7  -2  11      132.65      134.17      8.14 o
  -6  -2  11        1.53        2.31      1.40 o
  -5  -2  11      146.90      153.06      8.16 o
  -4  -2  11      483.30      477.13     20.16 o
  -3  -2  11     1070.87     1088.34     42.29 o
  -2  -2  11       52.02       41.88      3.01 o
  -1  -2  11      630.03      652.72     17.83 o
   0  -2  11      476.60      475.54     13.06 o
   1  -2  11      176.35      171.21      6.70 o
   2  -2  11      277.24      271.91      8.29 o
   3  -2  11      381.30      352.87      8.27 o
   4  -2  11      265.46      226.26     11.88 o
   5  -2  11      329.83      297.24     13.19 o
   6  -2  11       74.90       74.74      4.93 o
  -7  -1  11       19.17       22.78      3.31 o
  -6  -1  11       46.10       52.85      4.23 o
  -5  -1  11      161.10      154.28      8.16 o
  -4  -1  11     2209.86     2340.75     88.41 o
  -3  -1  11      429.03      415.29     16.93 o
  -2  -1  11      167.45      148.40      7.31 o
  -1  -1  11       82.96       76.65      2.83 o
   0  -1  11      251.20      241.98      7.22 o
   1  -1  11     1353.33     1349.81     24.72 o
   2  -1  11      170.65      156.27      3.52 o
   3  -1  11      212.64      204.70     10.85 o
   4  -1  11      181.81      161.97      7.59 o
   5  -1  11      153.72      143.06      7.31 o
   6  -1  11       65.98       67.17      4.68 o
  -7   0  11       45.57       45.71      4.41 o
  -6   0  11       61.21       57.96      4.51 o
  -5   0  11      135.00      124.53      6.89 o
  -4   0  11     2223.00     2325.02     88.16 o
  -3   0  11       39.55       41.58      3.08 o
  -2   0  11      481.21      477.53     19.37 o
  -1   0  11      322.49      289.71      6.39 o
   0   0  11       98.22      102.56      2.29 o
   1   0  11      142.34      139.33      3.59 o
   2   0  11        2.24        4.19      1.29 o
   3   0  11      142.18      131.83     10.55 o
   4   0  11      661.06      612.89     23.56 o
   5   0  11      213.74      173.40      8.46 o
   6   0  11        4.34        5.96      1.62 o
  -7   1  11       19.22       28.59      3.48 o
  -6   1  11       43.56       48.30      4.23 o
  -5   1  11      166.04      164.54      8.29 o
  -4   1  11     2228.90     2321.69     88.38 o
  -3   1  11      407.30      400.00     16.93 o
  -2   1  11      165.20      159.56      4.74 o
  -1   1  11       82.15       75.35      2.02 o
   0   1  11      253.83      241.28      4.82 o
   1   1  11     1369.57     1314.10     34.92 o
   2   1  11      169.51      157.51      5.17 o
   3   1  11      210.73      200.03      8.64 o
   4   1  11      183.09      158.84      7.64 o
   5   1  11      155.50      142.56      7.41 o
   6   1  11       64.79       66.55      4.78 o
  -7   2  11      134.92      149.05      8.39 o
  -6   2  11        1.15        2.26      1.62 o
  -5   2  11      152.32      166.25      8.34 o
  -4   2  11      485.28      497.72     20.23 o
  -3   2  11     1079.06     1097.25     28.81 o
  -2   2  11       50.51       42.78      4.68 o
  -1   2  11      616.06      618.29     18.39 o
   0   2  11      458.10      443.42     11.34 o
   1   2  11      175.44      169.04      6.19 o
   2   2  11      269.49      266.73      8.12 o
   3   2  11      375.22      347.54     10.48 o
   4   2  11      278.38      255.21     10.66 o
   5   2  11      323.67      319.67     13.59 o
   6   2  11       77.88       71.33      5.06 o
  -7   3  11       22.87       18.18      3.23 o
  -6   3  11       25.05       22.08      3.08 o
  -5   3  11      896.76      963.23     37.28 o
  -4   3  11      294.48      310.76     13.29 o
  -3   3  11      486.92      495.85     13.58 o
  -2   3  11      443.92      445.93     15.52 o
  -1   3  11       69.71       64.21      3.69 o
   0   3  11      327.45      313.16      7.83 o
   1   3  11       39.32       39.45      2.40 o
   2   3  11      120.65      116.69      3.44 o
   3   3  11      128.68      128.54      5.96 o
   4   3  11      166.78      160.24      7.54 o
   5   3  11        9.96        9.26      2.00 o
   6   3  11       47.33       42.27      4.21 o
  -5   4  11       93.22       98.54      6.08 o
  -4   4  11       18.46       19.28      4.13 o
  -3   4  11      183.14      189.73      5.99 o
  -2   4  11      821.64      816.04     22.05 o
  -1   4  11      210.17      194.62      9.55 o
   0   4  11      431.35      377.07     24.14 o
   1   4  11       43.38       41.13      1.74 o
   2   4  11      482.80      459.14     15.52 o
   3   4  11       41.76       37.50      4.38 o
   4   4  11       42.81       43.79      3.56 o
   5   4  11      107.96      115.82      6.64 o
   6   4  11       47.14       49.00      4.48 o
  -4   5  11       63.66       68.17      4.38 o
  -3   5  11      143.34      143.16      6.81 o
  -2   5  11      471.31      477.38     18.88 o
  -1   5  11      253.48      243.95      7.54 o
   0   5  11       89.36       90.93      3.83 o
   1   5  11       77.64       82.30      2.71 o
   2   5  11       73.47       67.25      2.51 o
   3   5  11        8.60       12.29      1.59 o
   4   5  11       88.12       93.84      5.78 o
   5   5  11       42.60       39.83      4.06 o
  -5   6  11      100.19      119.88      6.66 o
  -4   6  11        9.68       10.76      2.28 o
  -3   6  11        0.93        2.43      1.60 o
  -2   6  11       56.19       53.65      3.88 o
  -1   6  11      581.86      600.94     22.73 o
   0   6  11       15.90       13.32      2.12 o
   1   6  11        2.77        4.48      1.62 o
   2   6  11      107.23      108.10      4.11 o
   3   6  11        8.25       12.27      1.86 o
   4   6  11       28.42       35.21      3.20 o
  -4   7  11       34.04       26.49      3.28 o
  -3   7  11       17.68       21.36      2.93 o
  -2   7  11       47.27       50.05      4.01 o
  -1   7  11      173.09      172.73      8.54 o
   0   7  11       44.48       44.54      3.58 o
   1   7  11      115.61      123.63      6.53 o
   2   7  11        7.61        7.91      2.15 o
   3   7  11       29.31       27.54      2.31 o
  -2   8  11       18.41       22.03      3.08 o
  -1   8  11      113.55      111.04      6.60 o
   0   8  11       30.58       30.75      3.48 o
   1   8  11       23.96       25.62      3.28 o
  -1  -8  12      420.53      428.69     19.45 o
   0  -8  12       83.69       79.92      6.06 o
  -3  -7  12       63.27       72.18      5.26 o
  -2  -7  12       32.25       34.93      3.78 o
  -1  -7  12      216.04      208.58     11.01 o
   0  -7  12       58.63       59.58      4.93 o
   1  -7  12      103.73       84.77      6.21 o
   2  -7  12       46.15       42.22      4.38 o
  -5  -6  12        0.89        4.71      2.17 o
  -4  -6  12       28.51       33.68      3.68 o
  -3  -6  12        1.42        0.27      1.57 o
  -2  -6  12      509.26      523.55     22.48 o
  -1  -6  12      204.84      199.12      9.86 o
   0  -6  12       98.69       99.83      6.06 o
   1  -6  12       65.07       53.60      4.36 o
   2  -6  12      158.96      150.55      8.64 o
   3  -6  12      210.44      179.82     10.06 o
  -4  -5  12       32.40       30.62      3.41 o
  -3  -5  12      271.63      283.87     13.12 o
  -2  -5  12      128.94      132.40      7.16 o
  -1  -5  12       57.44       64.72      4.28 o
   0  -5  12      185.11      180.77      8.84 o
   1  -5  12      197.90      185.00      9.29 o
   2  -5  12       80.06       77.59      5.16 o
   3  -5  12      131.49      110.39      7.14 o
   5  -5  12       25.91       24.62      2.20 o
  -6  -4  12      324.65      324.03     15.02 o
  -5  -4  12       93.81       95.20      5.98 o
  -4  -4  12       85.45       81.29      5.08 o
  -3  -4  12      435.22      420.84     12.75 o
  -2  -4  12      328.32      325.04      9.96 o
  -1  -4  12      176.69      182.59      6.40 o
   0  -4  12       99.67      102.29      3.69 o
   1  -4  12      159.18      154.65      7.74 o
   2  -4  12      195.87      182.64      9.49 o
   3  -4  12       79.35       73.29      4.78 o
   4  -4  12      149.04      133.45      4.83 o
   5  -4  12      252.73      237.64      8.70 o
  -7  -3  12        1.28        0.67      1.80 o
  -6  -3  12      127.40      126.92      7.29 o
  -5  -3  12       31.22       33.68      3.46 o
  -4  -3  12      324.61      308.03     14.04 o
  -3  -3  12      146.71      131.65      6.81 o
  -2  -3  12       97.48       94.22      3.56 o
  -1  -3  12        6.69        7.51      1.01 o
   0  -3  12      169.07      172.20      5.48 o
   1  -3  12       93.41       85.94      3.39 o
   2  -3  12      508.29      513.31     26.40 o
   3  -3  12      187.36      184.55      4.32 o
   4  -3  12       36.38       38.08      4.97 o
   5  -3  12       13.72       11.75      2.05 o
   6  -3  12        5.68        7.11      1.82 o
  -7  -2  12       96.82      112.95      7.09 o
  -6  -2  12       73.67       74.14      5.36 o
  -5  -2  12      179.32      184.30      9.24 o
  -4  -2  12      291.97      297.36     13.04 o
  -3  -2  12      857.68      840.55     32.84 o
  -2  -2  12       63.65       65.50      4.06 o
  -1  -2  12       71.65       64.41      2.60 o
   0  -2  12      674.58      703.89     19.18 o
   1  -2  12      100.68       91.99      6.16 o
   2  -2  12       89.98       93.84      4.74 o
   3  -2  12      104.43       95.79      4.28 o
   4  -2  12       94.94       78.89      4.61 o
   5  -2  12      230.70      203.98      9.64 o
   6  -2  12      132.89      134.22      7.51 o
  -7  -1  12       28.55       29.37      3.63 o
  -6  -1  12      225.39      229.92     11.20 o
  -5  -1  12      166.01      145.62      8.04 o
  -4  -1  12        4.80        3.03      1.35 o
  -3  -1  12       23.03       18.70      2.20 o
  -2  -1  12       51.79       37.99      3.03 o
  -1  -1  12       44.72       52.87      2.19 o
   0  -1  12      199.08      198.29      5.94 o
   1  -1  12      568.84      553.75     11.85 o
   2  -1  12       91.66       83.91      2.44 o
   3  -1  12      114.23      108.97      4.18 o
   4  -1  12      169.56      166.18      7.66 o
   5  -1  12       47.80       48.62      3.76 o
   6  -1  12       72.10       74.64      5.06 o
  -7   0  12       56.69       59.79      4.93 o
  -6   0  12        1.08        0.02      1.40 o
  -5   0  12        0.05       -0.02      1.30 o
  -4   0  12      455.20      446.89     18.80 o
  -3   0  12      284.51      262.11     11.67 o
  -2   0  12       11.71       11.42      1.82 o
  -1   0  12      607.13      580.51     12.36 o
   0   0  12       86.57       95.73      2.18 o
   1   0  12      370.21      349.79     29.67 o
   2   0  12       80.06       70.00      4.83 o
   3   0  12      438.19      438.98     19.19 o
   4   0  12       18.73       10.51      1.82 o
   5   0  12       89.65       76.96      4.96 o
   6   0  12      261.87      226.46     10.86 o
  -7   1  12       27.54       22.26      3.48 o
  -6   1  12      220.80      214.95     11.01 o
  -5   1  12      174.54      163.82      8.29 o
  -4   1  12        3.17        1.70      1.37 o
  -3   1  12       17.03       15.02      2.17 o
  -2   1  12       52.96       43.37      3.26 o
  -1   1  12       42.09       48.71      2.05 o
   0   1  12      198.12      184.74      4.56 o
   1   1  12      566.93      521.07     14.77 o
   2   1  12       97.55       84.22      3.33 o
   3   1  12      113.88      116.79      8.04 o
   4   1  12      168.51      149.32      7.51 o
   5   1  12       47.11       51.23      3.86 o
   6   1  12       71.73       71.55      5.13 o
  -7   2  12       89.95       96.84      6.81 o
  -6   2  12       77.05       87.21      5.71 o
  -5   2  12      177.64      178.64      9.14 o
  -4   2  12      286.82      286.78     13.09 o
  -3   2  12      849.99      826.68     32.97 o
  -2   2  12       60.93       63.98      2.56 o
  -1   2  12       71.50       62.51      4.31 o
   0   2  12      681.24      672.62     14.77 o
   1   2  12       96.16       82.28      3.25 o
   2   2  12       88.30       91.13      8.34 o
   3   2  12      109.61       99.35      4.73 o
   4   2  12       88.48       74.59      4.68 o
   5   2  12      222.21      204.70      9.86 o
   6   2  12      135.49      143.82      7.94 o
  -7   3  12        1.57        0.37      1.80 o
  -6   3  12      122.51      113.75      7.06 o
  -5   3  12       36.58       42.14      3.83 o
  -4   3  12      319.59      336.25     14.39 o
  -3   3  12      143.86      137.30      4.64 o
  -2   3  12       84.73       82.02      3.23 o
  -1   3  12        6.56        7.82      1.03 o
   0   3  12      170.62      159.27      5.32 o
   1   3  12       93.71       85.92      2.84 o
   2   3  12      510.52      483.38     12.63 o
   3   3  12      192.38      187.99      6.39 o
   4   3  12       35.99       41.63      3.36 o
   5   3  12       13.88       15.29      2.53 o
   6   3  12        5.08        4.98      1.82 o
  -5   4  12       93.87      103.80      6.31 o
  -4   4  12       88.25       86.58      5.43 o
  -3   4  12      432.75      432.20     16.68 o
  -2   4  12      316.96      327.63      9.50 o
  -1   4  12      179.13      168.31      5.60 o
   0   4  12       91.48       87.15      7.33 o
   1   4  12      160.40      156.98      4.25 o
   2   4  12      198.62      205.24      8.38 o
   3   4  12       77.95       68.64      3.14 o
   4   4  12      143.26      131.15      7.09 o
   5   4  12      249.18      236.58     11.35 o
  -4   5  12       31.52       32.24      3.08 o
  -3   5  12      270.31      280.06     11.95 o
  -2   5  12      120.72      132.52      6.55 o
  -1   5  12       55.82       59.35      2.83 o
   0   5  12      186.98      175.88      5.90 o
   1   5  12      199.99      192.97      7.74 o
   2   5  12       84.23       80.66      2.98 o
   3   5  12      132.79      140.33      4.96 o
   4   5  12       54.01       51.01      4.13 o
   5   5  12       25.29       32.37      3.73 o
  -4   6  12       28.56       31.60      3.33 o
  -3   6  12        1.21        2.02      1.47 o
  -2   6  12      507.06      517.72     20.58 o
  -1   6  12      194.16      189.88      8.96 o
   0   6  12       96.93       97.02      5.53 o
   1   6  12       62.75       65.22      4.28 o
   2   6  12      161.55      170.70      6.41 o
   3   6  12      208.60      203.08      6.76 o
   4   6  12      112.39      108.32      4.65 o
  -4   7  12       24.34       29.72      3.46 o
  -3   7  12       61.86       64.40      4.76 o
  -2   7  12       33.22       35.05      3.53 o
  -1   7  12      213.67      228.39     10.29 o
   0   7  12       59.12       65.77      4.56 o
   1   7  12      107.12      117.90      6.31 o
   2   7  12       46.42       49.10      3.88 o
   3   7  12       12.54       13.23      1.79 o
  -2   8  12       13.63       12.40      2.53 o
  -1   8  12      415.18      420.55     17.88 o
   0   8  12       81.10       87.91      5.71 o
  -3  -7  13       42.21       49.30      4.71 o
  -2  -7  13       43.89       49.80      4.38 o
  -1  -7  13      100.81      102.92      6.66 o
   0  -7  13       34.04       30.62      3.76 o
   1  -7  13       16.16       13.67      2.88 o
   2  -7  13        5.58        7.34      2.38 o
  -4  -6  13        4.63        7.34      2.38 o
  -3  -6  13       80.25       79.04      5.51 o
  -2  -6  13       79.31       72.43      5.23 o
  -1  -6  13       57.95       61.37      4.68 o
   0  -6  13       74.65       60.39      4.81 o
   1  -6  13       55.99       52.85      4.28 o
   2  -6  13        7.50        2.23      1.82 o
   3  -6  13      136.48      112.31      7.46 o
  -5  -5  13       53.22       59.31      4.78 o
  -4  -5  13       29.06       36.25      3.76 o
  -3  -5  13       39.65       35.85      3.61 o
  -2  -5  13      112.37      111.49      6.55 o
  -1  -5  13       25.65       27.66      2.88 o
   0  -5  13      122.76      125.01      6.64 o
   1  -5  13      168.69      162.32      8.39 o
   2  -5  13       36.94       36.98      3.58 o
   3  -5  13      162.07      152.88      8.49 o
   4  -5  13      228.01      227.94      7.43 o
  -6  -4  13      221.03      221.30     11.35 o
  -5  -4  13       78.96       76.84      5.23 o
  -4  -4  13      320.66      333.27     14.74 o
  -3  -4  13      111.32      105.92      4.26 o
  -2  -4  13      230.32      233.00      7.55 o
  -1  -4  13      150.10      150.84      5.13 o
   0  -4  13      328.07      334.02      9.68 o
   1  -4  13       29.88       29.20      2.86 o
   2  -4  13       26.30       30.85      2.98 o
   3  -4  13      498.01      471.60     20.66 o
   4  -4  13        9.67        4.99      1.11 o
   5  -4  13       80.36       83.05      5.09 o
  -6  -3  13       20.05       22.56      3.16 o
  -5  -3  13      124.51      131.35      7.39 o
  -4  -3  13        3.34        5.01      1.52 o
  -3  -3  13       15.19       17.98      2.33 o
  -2  -3  13      535.67      531.81     18.85 o
  -1  -3  13       75.16       73.52      3.00 o
   0  -3  13      155.39      147.23     11.40 o
   1  -3  13      374.31      354.51     10.68 o
   2  -3  13      671.11      693.95     23.59 o
   3  -3  13      371.99      379.00      7.74 o
   4  -3  13       27.26       30.53      5.26 o
   5  -3  13       52.43       47.87      3.78 o
  -7  -2  13       90.77       87.96      6.33 o
  -6  -2  13       24.97       29.25      3.46 o
  -5  -2  13      849.66      838.85     34.60 o
  -4  -2  13       69.68       72.58      4.68 o
  -3  -2  13      742.27      692.73     28.44 o
  -2  -2  13       27.89       28.13      1.80 o
  -1  -2  13      224.84      216.56     11.50 o
   0  -2  13      115.49      111.56      3.85 o
   1  -2  13      320.43      303.34     14.93 o
   2  -2  13      634.11      608.29     11.97 o
   3  -2  13      223.80      221.33      6.62 o
   4  -2  13      245.75      225.83      9.96 o
   5  -2  13       86.63       87.06      5.31 o
   6  -2  13      160.44      145.87      7.96 o
  -7  -1  13       51.37       57.91      4.86 o
  -6  -1  13       53.86       55.81      4.51 o
  -5  -1  13      145.45      146.92      7.86 o
  -4  -1  13       77.67       74.51      4.81 o
  -3  -1  13      439.22      455.38     19.15 o
  -2  -1  13      283.54      259.46     11.82 o
  -1  -1  13      275.88      266.27     10.85 o
   0  -1  13       20.06       19.38      1.34 o
   1  -1  13     1290.36     1275.03     23.42 o
   2  -1  13      639.48      626.01     13.71 o
   3  -1  13       60.15       56.36      2.81 o
   4  -1  13       99.28       94.04      5.28 o
   5  -1  13       28.19       29.45      3.13 o
   6  -1  13       12.35       14.44      2.53 o
  -7   0  13        5.87        3.03      2.10 o
  -6   0  13      408.26      422.05     18.78 o
  -5   0  13        1.21        1.65      1.37 o
  -4   0  13     1574.01     1602.13     61.72 o
  -3   0  13      533.20      502.67     20.81 o
  -2   0  13       69.93       80.79      4.78 o
  -1   0  13      226.20      206.71      9.29 o
   0   0  13      160.94      166.50      3.54 o
   1   0  13      393.20      375.97     10.66 o
   2   0  13     1841.25     1826.71     47.73 o
   3   0  13      201.61      201.83      6.65 o
   4   0  13        0.10        0.25      0.95 o
   5   0  13      263.32      241.76     11.12 o
   6   0  13      220.73      193.44      9.74 o
  -7   1  13       49.46       55.96      5.11 o
  -6   1  13       56.48       52.13      4.53 o
  -5   1  13      140.10      137.33      7.74 o
  -4   1  13       72.39       69.58      4.76 o
  -3   1  13      454.43      463.09     19.25 o
  -2   1  13      279.29      278.51     11.92 o
  -1   1  13      278.13      268.96     10.61 o
   0   1  13       21.69       21.61      1.46 o
   1   1  13     1291.97     1228.83     33.11 o
   2   1  13      626.16      611.52     17.14 o
   3   1  13       66.09       65.82      6.49 o
   4   1  13       94.03       93.54      5.33 o
   5   1  13       27.45       28.75      3.13 o
   6   1  13       12.45       11.72      2.41 o
  -7   2  13       93.32       98.64      6.64 o
  -6   2  13       24.01       27.24      3.46 o
  -5   2  13      844.80      883.51     34.78 o
  -4   2  13       78.29       69.23      4.83 o
  -3   2  13      723.72      729.66     28.66 o
  -2   2  13       27.76       27.74      2.63 o
  -1   2  13      235.26      221.97      6.57 o
   0   2  13      102.22       96.98      3.83 o
   1   2  13      313.33      274.11      6.80 o
   2   2  13      645.88      626.69     17.29 o
   3   2  13      234.85      223.95     11.53 o
   4   2  13      242.87      217.67     10.16 o
   5   2  13       91.15       79.49      5.28 o
   6   2  13      157.93      146.82      8.19 o
  -6   3  13       19.12       20.71      3.21 o
  -5   3  13      116.52      132.75      7.54 o
  -4   3  13        3.49        7.96      2.12 o
  -3   3  13       14.45       11.85      2.12 o
  -2   3  13      548.64      552.51     14.91 o
  -1   3  13       76.20       69.88      2.85 o
   0   3  13      158.66      142.41      7.01 o
   1   3  13      377.97      359.53     14.12 o
   2   3  13      671.90      651.22     14.92 o
   3   3  13      356.39      346.84     15.85 o
   4   3  13       27.85       33.58      3.26 o
   5   3  13       49.69       47.72      4.21 o
   6   3  13       15.15       13.39      2.53 o
  -6   4  13      224.18      229.17     11.55 o
  -5   4  13       81.20       79.29      5.53 o
  -4   4  13      319.62      334.70     14.94 o
  -3   4  13      106.59      108.83      4.05 o
  -2   4  13      230.54      234.89      7.22 o
  -1   4  13      146.03      144.62      4.97 o
   0   4  13      316.94      296.58      9.33 o
   1   4  13       32.97       30.75      2.12 o
   2   4  13       25.22       25.38      1.60 o
   3   4  13      508.56      487.42     13.60 o
   4   4  13       10.38       10.46      2.05 o
   5   4  13       78.04       83.23      5.63 o
  -3   5  13       39.59       45.81      3.36 o
  -2   5  13      118.58      122.43      6.08 o
  -1   5  13       24.57       24.10      1.89 o
   0   5  13      125.35      115.72     10.02 o
   1   5  13      170.74      166.28      5.77 o
   2   5  13       37.31       38.47      1.97 o
   3   5  13      159.00      160.17      5.65 o
   4   5  13      222.08      220.95     10.79 o
   5   5  13       20.32       22.68      3.31 o
  -4   6  13        4.78        6.96      2.02 o
  -3   6  13       79.00       82.30      5.11 o
  -2   6  13       77.54       85.37      5.13 o
  -1   6  13       53.35       61.27      4.28 o
   0   6  13       75.76       74.81      4.58 o
   1   6  13       59.24       59.53      4.13 o
   2   6  13        7.73        4.23      1.67 o
   3   6  13      138.01      139.20      5.14 o
   4   6  13      142.39      150.61      7.19 o
  -3   7  13       44.39       47.90      4.26 o
  -2   7  13       43.63       47.97      3.96 o
  -1   7  13       99.59       99.04      6.01 o
   0   7  13       35.01       37.96      3.61 o
   1   7  13       15.36       16.18      2.58 o
   2   7  13        5.39        8.14      2.07 o
  -2  -7  14      165.76      163.64      9.26 o
  -1  -7  14      229.31      249.14     12.52 o
   0  -7  14       16.60       21.06      3.21 o
   1  -7  14       39.88       37.43      4.11 o
   2  -7  14        6.93        6.18      2.48 o
  -4  -6  14       57.06       54.50      4.61 o
  -3  -6  14        3.93        6.79      2.23 o
  -2  -6  14      129.08      140.21      7.91 o
  -1  -6  14      590.62      613.91     26.09 o
   0  -6  14      157.81      163.89      8.66 o
   1  -6  14       23.98       19.65      2.93 o
   2  -6  14       56.46       59.69      4.73 o
   3  -6  14       44.44       48.02      4.46 o
  -5  -5  14        0.09       -0.95      1.70 o
  -4  -5  14       34.20       34.08      3.63 o
  -3  -5  14      126.94      116.52      7.06 o
  -2  -5  14       23.19       22.56      2.91 o
  -1  -5  14      461.75      477.78     20.21 o
   0  -5  14      249.20      268.68     11.77 o
   1  -5  14       27.93       22.63      2.78 o
   2  -5  14      137.27      132.32      7.46 o
   3  -5  14       62.91       61.54      4.71 o
   4  -5  14       17.04       18.29      1.88 o
  -6  -4  14        4.53        6.11      2.20 o
  -5  -4  14       23.92       28.19      3.36 o
  -4  -4  14       40.17       41.27      2.66 o
  -3  -4  14       53.23       54.41      4.94 o
  -2  -4  14       46.95       45.30      3.17 o
  -1  -4  14      135.14      142.18      4.97 o
   0  -4  14     1679.99     1774.00     66.82 o
   1  -4  14       40.98       39.41      3.33 o
   2  -4  14        9.39       10.81      2.07 o
   3  -4  14      915.73      996.93     37.99 o
   4  -4  14      208.55      205.09      9.33 o
   5  -4  14       68.63       71.62      3.50 o
  -6  -3  14       46.65       43.02      4.23 o
  -5  -3  14       61.58       62.02      4.66 o
  -4  -3  14       14.95       16.18      2.46 o
  -3  -3  14        4.67        6.38      1.61 o
  -2  -3  14      573.15      570.13     16.45 o
  -1  -3  14        8.68       10.04      1.20 o
   0  -3  14      389.97      407.82     11.52 o
   1  -3  14      171.76      162.70      5.57 o
   2  -3  14      155.58      155.11      5.27 o
   3  -3  14       46.62       51.87      2.43 o
   4  -3  14      106.52      108.35      4.25 o
   5  -3  14      106.00       99.80      5.93 o
  -6  -2  14       29.98       32.05      3.71 o
  -5  -2  14       73.78       79.54      5.38 o
  -4  -2  14      220.84      215.40     10.61 o
  -3  -2  14      109.88      103.65      6.08 o
  -2  -2  14        9.65       10.25      1.26 o
  -1  -2  14      160.55      149.24      5.06 o
   0  -2  14     1380.18     1426.21     38.63 o
   1  -2  14     1904.85     1959.31     50.79 o
   2  -2  14     1286.07     1287.35     23.80 o
   3  -2  14      774.26      803.14     22.70 o
   4  -2  14        0.66       -0.10      0.95 o
   5  -2  14       69.90       75.49      4.91 o
  -6  -1  14       11.95       10.24      2.23 o
  -5  -1  14       40.10       41.78      3.88 o
  -4  -1  14       34.05       39.43      3.36 o
  -3  -1  14      232.45      203.75      9.99 o
  -2  -1  14       53.89       47.60      3.66 o
  -1  -1  14      402.93      379.26     19.37 o
   0  -1  14      116.24      115.30      3.94 o
   1  -1  14      182.64      172.58      4.56 o
   2  -1  14      301.40      288.10      8.39 o
   3  -1  14      278.78      288.10      8.96 o
   4  -1  14      380.35      371.75     15.34 o
   5  -1  14       86.65       72.35      4.93 o
   6  -1  14       12.92       13.47      2.56 o
  -7   0  14      125.69      124.33      7.86 o
  -6   0  14       87.65       96.00      6.38 o
  -5   0  14       85.50       81.95      5.56 o
  -4   0  14       34.99       33.28      3.38 o
  -3   0  14      430.61      394.26     16.95 o
  -2   0  14      231.36      208.36      9.66 o
  -1   0  14      419.27      376.43     10.96 o
   0   0  14       67.13       70.25      2.91 o
   1   0  14     3099.42     3069.56     79.08 o
   2   0  14     1901.71     1858.31     48.57 o
   3   0  14       10.95       12.67      2.56 o
   4   0  14        2.19        3.38      1.32 o
   5   0  14        0.52       -0.65      1.00 o
   6   0  14      205.54      213.66     10.61 o
  -7   1  14       26.75       29.10      4.01 o
  -6   1  14       11.67       12.52      2.68 o
  -5   1  14       37.77       36.30      3.76 o
  -4   1  14       30.69       25.09      3.16 o
  -3   1  14      231.49      216.80     10.19 o
  -2   1  14       58.05       57.86      3.96 o
  -1   1  14      401.31      373.42     10.52 o
   0   1  14      111.14       98.49      5.81 o
   1   1  14      192.50      192.48      9.03 o
   2   1  14      295.65      269.09     15.52 o
   3   1  14      282.27      292.29     15.43 o
   4   1  14      384.34      371.03     15.42 o
   5   1  14       88.10       81.85      5.21 o
   6   1  14       12.98        8.86      2.28 o
  -6   2  14       31.82       36.25      3.98 o
  -5   2  14       78.09       76.96      5.53 o
  -4   2  14      231.01      230.09     10.94 o
  -3   2  14      117.98      114.65      6.36 o
  -2   2  14        9.63        9.21      1.85 o
  -1   2  14      154.04      152.19      6.42 o
   0   2  14     1380.43     1375.24     54.20 o
   1   2  14     1917.22     1795.96     39.20 o
   2   2  14     1287.73     1229.09     33.74 o
   3   2  14      768.13      762.26     21.79 o
   4   2  14        0.87        1.00      0.97 o
   5   2  14       70.95       69.63      4.91 o
   6   2  14       57.11       70.13      5.18 o
  -6   3  14       47.17       40.46      4.28 o
  -5   3  14       60.60       63.19      4.93 o
  -4   3  14       15.09       11.27      2.38 o
  -3   3  14        5.25        3.63      1.65 o
  -2   3  14      574.76      565.41     23.06 o
  -1   3  14        8.24       11.42      1.82 o
   0   3  14      388.66      360.32     11.02 o
   1   3  14      180.99      160.11      5.99 o
   2   3  14      146.19      134.55      4.06 o
   3   3  14       51.72       54.09      2.88 o
   4   3  14      105.35      114.95      6.33 o
   5   3  14      109.70       96.89      6.11 o
  -6   4  14        4.07        5.86      2.31 o
  -5   4  14       26.07       32.72      3.73 o
  -3   4  14       54.56       54.20      4.01 o
  -2   4  14       48.65       52.89      2.54 o
  -1   4  14      137.37      136.57      4.84 o
   0   4  14     1686.68     1655.05     44.49 o
   1   4  14       44.55       41.97      2.48 o
   2   4  14       10.26       10.56      1.15 o
   3   4  14      914.51      892.05     25.53 o
   4   4  14      212.89      188.53      9.56 o
   5   4  14       72.06       70.03      5.18 o
  -3   5  14      126.92      137.53      6.66 o
  -2   5  14       24.86       26.56      2.73 o
  -1   5  14      465.23      463.79     19.76 o
   0   5  14      254.19      237.29      7.83 o
   1   5  14       27.81       25.54      2.08 o
   2   5  14      133.07      136.81      5.27 o
   3   5  14       58.50       60.60      5.34 o
   4   5  14       18.75       16.63      2.83 o
  -3   6  14        5.36        7.26      1.92 o
  -2   6  14      128.35      144.12      7.36 o
  -1   6  14      597.75      612.56     23.91 o
   0   6  14      159.99      158.21      7.94 o
   1   6  14       24.55       29.02      3.11 o
   2   6  14       57.18       59.21      4.38 o
   3   6  14       44.18       42.74      4.06 o
  -3   7  14       32.03       33.80      3.58 o
  -2   7  14      166.53      173.08      8.66 o
  -1   7  14      236.92      253.32     11.57 o
   0   7  14       15.48       17.85      2.86 o
   1   7  14       39.06       45.41      4.08 o
   2   7  14        6.96       11.75      2.43 o
  -2  -7  15       20.90       31.27      3.81 o
  -1  -7  15       20.88       26.71      3.61 o
   0  -7  15       15.15       13.57      2.93 o
   1  -7  15       35.62       39.73      4.23 o
  -4  -6  15       16.69       12.22      2.81 o
  -3  -6  15       79.25       86.17      5.96 o
  -2  -6  15       90.81       86.76      5.86 o
  -1  -6  15      273.49      288.23     13.22 o
   0  -6  15       24.83       29.67      3.43 o
   1  -6  15       48.23       51.80      4.36 o
   2  -6  15       37.22       41.78      4.11 o
   3  -6  15       51.05       57.93      4.91 o
  -5  -5  15       63.25       70.28      5.41 o
  -4  -5  15       67.35       63.34      4.86 o
  -3  -5  15       36.36       33.90      3.53 o
  -2  -5  15      124.99      125.01      7.11 o
  -1  -5  15       40.34       36.30      3.56 o
   0  -5  15       93.13       95.92      5.61 o
   1  -5  15       49.05       53.63      4.06 o
   2  -5  15       93.31       91.44      5.88 o
   3  -5  15       38.42       46.42      4.16 o
   4  -5  15      121.64      138.08      5.24 o
  -5  -4  15      115.70      127.44      7.54 o
  -4  -4  15       86.35       88.82      4.08 o
  -3  -4  15      120.23      112.79      5.51 o
  -2  -4  15       73.66       74.36      3.28 o
  -1  -4  15      142.92      143.75      5.03 o
   0  -4  15      509.02      531.16     21.63 o
   1  -4  15       65.43       69.16      4.38 o
   2  -4  15       92.37       96.39      5.71 o
   3  -4  15      293.78      304.94      7.51 o
   4  -4  15      120.06      123.70      4.65 o
  -6  -3  15      229.46      248.89     12.32 o
  -5  -3  15       56.30       53.58      4.43 o
  -4  -3  15       87.26       81.67      5.28 o
  -3  -3  15       63.78       63.03      3.12 o
  -2  -3  15      408.03      407.59     14.33 o
  -1  -3  15       24.91       29.66      1.89 o
   0  -3  15      283.80      285.92      8.88 o
   1  -3  15      119.34      114.09      4.23 o
   2  -3  15       30.14       25.94      1.96 o
   3  -3  15      215.36      219.77      5.76 o
   4  -3  15       23.21       28.88      2.14 o
   5  -3  15      246.86      267.04     12.22 o
  -6  -2  15      125.24      136.33      8.01 o
  -5  -2  15       16.30       19.65      2.88 o
  -4  -2  15      216.61      203.58     10.31 o
  -3  -2  15      133.19      119.58      6.81 o
  -2  -2  15      129.55      116.49      4.27 o
  -1  -2  15      152.65      147.66      5.97 o
   0  -2  15      604.01      572.89     35.73 o
   1  -2  15      375.02      377.18     11.29 o
   2  -2  15      459.25      461.23     10.29 o
   3  -2  15      186.02      190.96      5.01 o
   4  -2  15       81.06       77.67      4.93 o
   5  -2  15       13.55        9.89      2.15 o
  -6  -1  15       51.24       49.10      4.53 o
  -5  -1  15      504.42      477.88     21.23 o
  -4  -1  15      191.47      188.83      9.69 o
  -3  -1  15      105.90      107.81      6.16 o
  -2  -1  15      272.61      260.34     11.75 o
  -1  -1  15      597.82      566.72     16.18 o
   0  -1  15      292.45      286.77      6.65 o
   1  -1  15       15.62       13.64      1.01 o
   2  -1  15      245.83      238.15      5.96 o
   3  -1  15      226.91      225.47      7.38 o
   4  -1  15      202.64      183.85      8.86 o
   5  -1  15       13.80       14.79      2.43 o
  -6   0  15       87.12       96.05      6.53 o
  -5   0  15      190.08      195.71     10.16 o
  -4   0  15        0.83        0.35      1.22 o
  -3   0  15      176.93      159.76      8.26 o
  -2   0  15       21.65       27.91      2.78 o
  -1   0  15      390.35      364.31     15.39 o
   0   0  15        0.05       -0.10      0.45 o
   1   0  15     1511.67     1462.07     93.37 o
   2   0  15      696.42      680.16     49.90 o
   3   0  15      126.30      126.02      4.81 o
   4   0  15       53.98       58.68      4.13 o
   5   0  15       89.28       93.09      5.76 o
  -6   1  15       49.61       46.67      4.48 o
  -5   1  15      507.96      509.80     21.51 o
  -4   1  15      193.21      196.24      9.89 o
  -3   1  15      105.59      101.60      6.16 o
  -2   1  15      270.81      262.51     11.75 o
  -1   1  15      605.09      566.71     22.96 o
   0   1  15      291.41      278.61     12.62 o
   1   1  15       17.12       20.37      1.54 o
   2   1  15      246.30      238.81      8.68 o
   3   1  15      221.60      222.98      7.55 o
   4   1  15      203.29      191.28      9.01 o
   5   1  15       13.92       13.49      2.38 o
  -6   2  15      120.17      132.82      8.09 o
  -5   2  15       16.11       13.72      2.76 o
  -4   2  15      219.23      215.42     10.59 o
  -3   2  15      131.51      125.73      6.96 o
  -2   2  15      122.27      108.21      6.21 o
  -1   2  15      150.80      139.91      4.78 o
   0   2  15      625.53      591.25     16.09 o
   1   2  15      389.07      372.75     16.43 o
   2   2  15      442.20      423.25     18.41 o
   3   2  15      171.76      163.03     15.22 o
   4   2  15       84.37       87.78      5.23 o
   5   2  15       14.07       13.72      2.41 o
  -6   3  15      232.71      234.95     12.35 o
  -5   3  15       57.35       50.25      4.63 o
  -4   3  15       89.71       74.24      5.41 o
  -3   3  15       64.78       69.56      4.68 o
  -2   3  15      408.58      398.84     17.10 o
  -1   3  15       23.92       24.49      1.79 o
   0   3  15      293.58      284.61      8.67 o
   1   3  15      109.59      101.26      4.16 o
   2   3  15       32.00       26.36      5.21 o
   3   3  15      218.53      209.98      7.34 o
   4   3  15       22.52       28.04      3.08 o
   5   3  15      243.72      267.14     12.60 o
  -5   4  15      116.59      128.79      7.81 o
  -4   4  15       85.29       91.79      5.86 o
  -3   4  15      120.24      118.93      6.58 o
  -2   4  15       71.47       69.29      3.13 o
  -1   4  15      140.77      132.95      4.87 o
   0   4  15      530.96      502.80     14.56 o
   1   4  15       63.22       58.86      3.06 o
   2   4  15       91.97       93.31      7.54 o
   3   4  15      277.86      276.71      9.41 o
   4   4  15      117.85      101.40      6.38 o
   5   4  15       53.95       56.46      4.91 o
  -2   5  15      127.61      127.62      6.45 o
  -1   5  15       44.07       43.89      5.31 o
   0   5  15       90.38       82.09      3.72 o
   1   5  15       48.60       46.01      2.86 o
   2   5  15       94.11       92.72      4.14 o
   3   5  15       40.65       42.32      3.91 o
   4   5  15      124.13      129.39      7.54 o
  -3   6  15       78.91       86.76      5.41 o
  -2   6  15       90.21       94.14      5.56 o
  -1   6  15      272.42      259.44     11.95 o
   0   6  15       26.23       29.42      3.21 o
   1   6  15       47.51       55.89      4.13 o
   2   6  15       36.85       41.71      3.86 o
   3   6  15       49.73       56.41      4.58 o
  -2   7  15       20.36       24.16      3.13 o
  -1   7  15       23.63       23.26      3.21 o
   0   7  15       14.20       13.34      2.56 o
   1   7  15       35.66       35.18      3.81 o
   0  -7  16       21.37       27.46      3.66 o
  -3  -6  16      193.08      209.48     10.94 o
  -2  -6  16       17.66       15.75      2.78 o
  -1  -6  16       74.97       90.91      5.91 o
   0  -6  16       10.80       10.69      2.53 o
   1  -6  16      145.26      147.27      8.46 o
   2  -6  16       34.70       30.50      3.71 o
  -4  -5  16       42.55       54.28      4.58 o
  -3  -5  16      106.39      111.71      6.71 o
  -2  -5  16       96.77       93.31      5.96 o
  -1  -5  16        4.34        6.99      2.05 o
   0  -5  16       96.65       96.69      5.86 o
   1  -5  16      104.51      107.28      6.21 o
   2  -5  16       31.05       34.88      3.66 o
   3  -5  16        9.10        7.21      2.31 o
  -5  -4  16       21.75       22.91      3.21 o
  -4  -4  16       88.34       85.24      4.03 o
  -3  -4  16      119.00      118.62      4.69 o
  -2  -4  16      297.81      312.66      9.80 o
  -1  -4  16      171.93      180.60      6.15 o
   0  -4  16       56.58       57.36      4.03 o
   1  -4  16       70.49       71.75      4.58 o
   2  -4  16       66.33       64.18      4.58 o
   3  -4  16       10.29       13.49      1.53 o
   4  -4  16       14.66       15.54      1.75 o
  -6  -3  16       59.51       62.12      5.16 o
  -5  -3  16        2.55        1.97      1.52 o
  -4  -3  16      172.74      178.04      9.29 o
  -3  -3  16      134.95      122.28      4.79 o
  -2  -3  16       54.45       56.50      2.81 o
  -1  -3  16       75.60       68.78      3.02 o
   0  -3  16      175.33      171.94      5.83 o
   1  -3  16      292.28      298.46      9.15 o
   2  -3  16       20.22       20.02      1.50 o
   3  -3  16       36.82       36.23      1.89 o
   4  -3  16       22.74       25.20      2.58 o
  -6  -2  16       16.11       14.72      2.81 o
  -5  -2  16       48.16       49.50      4.33 o
  -4  -2  16       65.87       62.77      4.73 o
  -3  -2  16      131.68      127.12      7.09 o
  -2  -2  16      245.83      240.82      7.61 o
  -1  -2  16       89.82       98.04      3.76 o
   0  -2  16      238.00      241.63     14.23 o
   1  -2  16       21.83       21.47      1.29 o
   2  -2  16       33.49       37.08      2.67 o
   3  -2  16      154.75      153.78      5.62 o
   4  -2  16       14.25       15.75      2.46 o
   5  -2  16       14.91       17.15      2.66 o
  -6  -1  16       16.68       14.87      2.93 o
  -5  -1  16      135.63      147.22      8.31 o
  -4  -1  16       90.85       77.06      5.41 o
  -3  -1  16       29.42       28.39      3.18 o
  -2  -1  16       74.92       70.29      3.01 o
  -1  -1  16      537.78      484.25     20.43 o
   0  -1  16       60.29       60.45      2.01 o
   1  -1  16       98.20       97.94      2.86 o
   2  -1  16      143.68      141.38      4.97 o
   3  -1  16       39.46       42.25      2.55 o
   4  -1  16       75.04       78.69      4.91 o
   5  -1  16       29.53       34.43      3.58 o
  -6   0  16        6.45        8.84      2.58 o
  -5   0  16       34.57       34.95      3.88 o
  -4   0  16       67.59       64.13      4.81 o
  -3   0  16      156.07      161.87      8.46 o
  -2   0  16        5.46        6.06      1.77 o
  -1   0  16      115.05       95.12      5.46 o
   0   0  16      379.66      369.43     15.93 o
   1   0  16       59.58       63.20      2.81 o
   2   0  16      143.19      144.92     11.35 o
   3   0  16       24.81       32.76      3.68 o
   4   0  16       56.17       56.91      4.06 o
   5   0  16       16.91       17.10      2.68 o
  -6   1  16       15.62       15.73      3.08 o
  -5   1  16      137.61      142.06      8.36 o
  -4   1  16       89.95       81.24      5.61 o
  -3   1  16       29.32       20.86      2.83 o
  -2   1  16       79.85       64.13      4.43 o
  -1   1  16      536.14      511.99     20.66 o
   0   1  16       61.58       58.63      4.28 o
   1   1  16       94.70       73.26      5.41 o
   2   1  16      144.56      135.61     10.15 o
   3   1  16       41.61       44.59      3.64 o
   4   1  16       71.16       71.20      4.76 o
   5   1  16       29.44       29.60      3.41 o
  -6   2  16       17.65       15.50      3.21 o
  -5   2  16       48.11       52.50      4.81 o
  -4   2  16       61.44       58.58      4.83 o
  -3   2  16      127.31      128.07      7.14 o
  -2   2  16      242.85      222.50     10.81 o
  -1   2  16       88.89       91.79      5.61 o
   0   2  16      226.97      213.29      7.09 o
   1   2  16       21.32       18.78      2.83 o
   2   2  16       32.89       32.30      2.14 o
   3   2  16      161.76      163.77      5.90 o
   4   2  16       13.74       12.72      2.28 o
   5   2  16       14.95       22.53      3.11 o
  -6   3  16       58.85       71.05      5.78 o
  -5   3  16        2.65        1.57      1.85 o
  -4   3  16      172.13      173.68      9.34 o
  -3   3  16      135.38      122.46      6.86 o
  -2   3  16       60.28       56.96      4.23 o
  -1   3  16       74.32       64.44      4.38 o
   0   3  16      173.25      162.92      7.61 o
   1   3  16      289.64      276.65      8.92 o
   2   3  16       22.11       25.24      3.31 o
   3   3  16       37.12       37.16      2.58 o
   4   3  16       23.84       25.39      2.96 o
   5   3  16      136.00      147.49      8.26 o
  -5   4  16       20.43       23.41      3.53 o
  -4   4  16       87.05       89.16      5.86 o
  -3   4  16      118.18      104.86      6.41 o
  -2   4  16      290.53      307.08     13.92 o
  -1   4  16      170.91      175.27      5.97 o
   0   4  16       51.69       49.67      2.90 o
   1   4  16       69.58       66.85      3.66 o
   2   4  16       65.44       66.25      6.11 o
   3   4  16        8.08       11.29      1.64 o
   4   4  16       15.84       14.82      2.53 o
  -2   5  16       94.64       99.78      5.53 o
  -1   5  16        4.52        3.53      1.25 o
   0   5  16       96.17       91.74      4.01 o
   1   5  16      100.19       99.53      4.37 o
   2   5  16       33.54       35.30      2.68 o
  -2   6  16       17.15       17.90      2.71 o
  -1   6  16       74.48       78.87      5.21 o
   0   6  16       11.62       13.34      2.36 o
   1   6  16      145.34      162.89      8.09 o
   0   7  16       21.83       23.56      3.23 o
  -2  -6  17       17.91       21.46      3.18 o
  -1  -6  17       21.79       21.96      3.23 o
   0  -6  17        4.28        7.99      2.20 o
   1  -6  17      116.23      122.51      7.39 o
   2  -6  17       70.69       79.02      5.78 o
  -4  -5  17        2.97        4.41      2.12 o
  -3  -5  17       96.58       95.17      6.13 o
  -2  -5  17       16.79       14.92      2.61 o
  -1  -5  17       79.20       86.41      5.51 o
   0  -5  17       93.93       98.19      5.98 o
   1  -5  17        6.95        7.41      2.17 o
   2  -5  17       30.24       37.45      3.76 o
   3  -5  17       18.46       23.51      3.39 o
  -5  -4  17       20.74       22.71      2.34 o
  -4  -4  17        8.30        7.75      1.57 o
  -3  -4  17       25.57       27.51      2.20 o
  -2  -4  17       37.21       39.31      3.05 o
  -1  -4  17       11.38       12.92      2.23 o
   1  -4  17       61.61       73.21      4.51 o
   3  -4  17      310.10      336.88      9.96 o
   4  -4  17       88.63      101.40      4.27 o
  -5  -3  17       34.36       37.86      4.06 o
  -4  -3  17      110.08       97.99      6.60 o
  -3  -3  17       93.62       87.33      6.64 o
  -2  -3  17       65.65       65.64      4.44 o
  -1  -3  17        3.96       10.16      1.35 o
   0  -3  17      102.16      101.93      4.04 o
   1  -3  17      157.61      168.40      8.51 o
   2  -3  17        3.80        5.24      1.36 o
   3  -3  17        7.00        8.42      1.10 o
   4  -3  17       10.19       12.77      2.33 o
  -6  -2  17      134.72      141.91      8.71 o
  -5  -2  17       13.37       13.62      2.73 o
  -4  -2  17       15.73       16.73      2.78 o
  -3  -2  17       76.21       62.31      3.32 o
  -2  -2  17      192.76      192.29      6.42 o
  -1  -2  17       83.70       73.04      4.44 o
   0  -2  17       46.85       46.09      3.73 o
   1  -2  17       70.66       74.96      2.52 o
   2  -2  17      125.33      135.34      3.86 o
   3  -2  17      254.85      257.60      8.30 o
   4  -2  17      273.68      283.04     12.60 o
  -6  -1  17        1.75        3.73      1.90 o
  -5  -1  17      131.09      121.10      7.59 o
  -4  -1  17       20.36       16.65      2.91 o
  -3  -1  17        6.84        6.74      1.95 o
  -2  -1  17       42.80       39.38      3.33 o
  -1  -1  17       67.46       45.39      3.56 o
   0  -1  17       10.23       11.97      2.26 o
   1  -1  17       73.39       70.44      2.60 o
   2  -1  17      181.31      181.69      6.14 o
   3  -1  17        1.54        1.59      0.92 o
   4  -1  17      110.93      114.12      6.41 o
  -6   0  17        0.28        2.05      2.05 o
  -5   0  17       39.69       44.87      4.51 o
  -4   0  17       85.65       76.16      5.46 o
  -3   0  17      201.86      197.97      9.89 o
  -2   0  17      128.35      111.11      6.28 o
  -1   0  17      133.31      108.08      6.11 o
   0   0  17       34.21       32.19      3.23 o
   1   0  17      144.25      152.85      5.26 o
   2   0  17       55.71       57.74      6.48 o
   3   0  17       67.66       66.82      3.31 o
   4   0  17      310.26      309.66     13.52 o
   5   0  17      113.96      119.75      6.94 o
  -6   1  17        1.38       -0.40      1.90 o
  -5   1  17      132.37      124.78      7.74 o
  -4   1  17       19.04       19.65      3.13 o
  -3   1  17        6.00        2.98      1.77 o
  -2   1  17       39.16       35.98      3.41 o
  -1   1  17       60.07       45.19      3.71 o
   0   1  17       12.19       12.60      2.38 o
   1   1  17       69.05       65.55      4.83 o
   2   1  17      185.12      176.68      8.15 o
   3   1  17        1.65        1.47      1.10 o
   4   1  17      112.81      114.27      6.41 o
   5   1  17      128.77      131.15      7.44 o
  -6   2  17      136.51      149.32      9.19 o
  -5   2  17       12.20       10.49      2.61 o
  -4   2  17       15.50       13.64      2.73 o
  -3   2  17       82.85       70.83      4.81 o
  -2   2  17      196.06      182.72      9.24 o
  -1   2  17       89.67       81.29      5.11 o
   0   2  17       46.89       48.88      2.81 o
   1   2  17       66.65       62.12      4.96 o
   2   2  17      122.30      106.46      7.26 o
   3   2  17      250.18      247.69      8.39 o
   4   2  17      271.85      281.55     12.67 o
   5   2  17       67.02       86.26      5.76 o
  -5   3  17       35.16       36.55      4.26 o
  -4   3  17      107.80      122.68      7.09 o
  -3   3  17       92.16       80.27      5.43 o
  -2   3  17       63.41       66.12      4.66 o
  -1   3  17        4.09        5.78      1.95 o
   0   3  17       92.76       92.03      5.19 o
   1   3  17      158.73      159.38      5.80 o
   2   3  17        3.79        1.12      1.87 o
   3   3  17        5.86        8.67      1.46 o
   4   3  17       10.09       15.95      2.56 o
  -5   4  17       21.83       22.13      3.58 o
  -4   4  17        9.24       10.11      2.53 o
  -3   4  17       27.30       27.91      3.23 o
  -2   4  17       41.59       40.46      3.83 o
  -1   4  17       11.44       17.52      1.78 o
   0   4  17       83.58       83.32      3.73 o
   1   4  17       63.32       55.79      3.13 o
   2   4  17      102.44      101.37      4.44 o
   3   4  17      309.39      316.60     15.78 o
   4   4  17       86.82       93.71      6.01 o
  -2   5  17       17.28       18.20      2.86 o
  -1   5  17       79.43       80.86      3.75 o
   0   5  17       90.26       92.47      4.13 o
   1   5  17        6.36        7.47      1.54 o
   2   5  17       28.64       30.85      2.65 o
  -1   6  17       23.26       23.61      3.03 o
   0   6  17        4.34        6.79      2.00 o
   1   6  17      114.80      120.88      6.86 o
  -2  -6  18        3.98        3.28      1.97 o
  -1  -6  18       44.68       54.88      4.71 o
   0  -6  18        4.84        5.66      2.17 o
   1  -6  18       30.23       31.52      3.71 o
  -3  -5  18       36.60       37.69      3.96 o
  -2  -5  18        6.14       10.24      2.41 o
  -1  -5  18      120.33      131.17      7.44 o
   0  -5  18        7.71       10.99      2.43 o
   1  -5  18       96.47       93.79      6.08 o
  -4  -4  18       66.22       67.64      3.61 o
  -3  -4  18       17.88       23.18      2.09 o
  -2  -4  18      180.09      179.89      9.26 o
  -1  -4  18       85.50       85.47      5.33 o
   0  -4  18      103.19       99.39      5.88 o
   3  -4  18       64.36       71.51      3.39 o
  -5  -3  18       28.87       27.44      3.76 o
  -4  -3  18      311.80      313.72     15.88 o
  -3  -3  18      105.35       97.73      4.22 o
  -2  -3  18      161.73      151.90      7.91 o
  -1  -3  18       77.08       68.46      3.17 o
   0  -3  18       63.61       65.00      4.68 o
   1  -3  18      280.40      293.11     12.92 o
   2  -3  18        8.66        9.69      1.10 o
   3  -3  18      278.09      302.87      7.59 o
   4  -3  18        1.64        5.53      1.77 o
  -5  -2  18       69.54       70.63      5.51 o
  -4  -2  18       26.91       27.36      3.48 o
  -3  -2  18       84.18       73.35      3.39 o
  -2  -2  18      126.99      119.69      4.62 o
  -1  -2  18      431.27      400.57     16.83 o
   0  -2  18      197.54      209.83      9.99 o
   1  -2  18      173.62      175.55      4.75 o
   2  -2  18       11.01       12.36      1.39 o
   3  -2  18       33.02       33.96      2.44 o
   4  -2  18       67.57       73.31      5.03 o
  -5  -1  18      135.64      152.00      8.94 o
  -4  -1  18      113.68      113.67      7.09 o
  -3  -1  18      170.55      159.31      8.64 o
  -2  -1  18      479.01      387.88     17.20 o
  -1  -1  18      257.46      230.22     11.01 o
   0  -1  18      131.35      114.57      6.71 o
   1  -1  18      109.35      109.20      4.14 o
   2  -1  18      405.08      406.56     12.77 o
   3  -1  18       31.07       28.95      2.30 o
   4  -1  18       23.03       28.64      3.18 o
  -5   0  18       81.74       94.79      6.71 o
  -4   0  18       27.45       27.71      3.51 o
  -3   0  18      231.81      222.00     10.86 o
  -2   0  18      264.25      203.50      9.94 o
  -1   0  18      135.08      115.50      6.55 o
   0   0  18      606.22      592.83     24.62 o
   1   0  18       29.21       31.25      3.46 o
   2   0  18       28.05       30.56      2.20 o
   3   0  18       26.55       23.91      2.13 o
   4   0  18      343.23      349.25     11.17 o
  -5   1  18      136.50      152.81      9.04 o
  -4   1  18      112.58      112.97      7.11 o
  -3   1  18      172.13      169.02      8.74 o
  -2   1  18      481.02      411.28     17.38 o
  -1   1  18      260.06      239.93     11.27 o
   0   1  18      134.58      121.76      6.99 o
   1   1  18      108.67      104.11      6.53 o
   2   1  18      404.36      380.39     17.83 o
   3   1  18       30.98       33.31      4.73 o
   4   1  18       23.57       30.03      2.52 o
  -5   2  18       70.31       72.23      5.76 o
  -4   2  18       27.43       26.04      3.56 o
  -3   2  18       80.92       66.30      5.03 o
  -2   2  18      130.74      123.11      6.94 o
  -1   2  18      431.40      373.05     16.90 o
   0   2  18      193.91      190.41     10.06 o
   1   2  18      180.97      178.74      9.46 o
   2   2  18       11.84       11.27      2.63 o
   3   2  18       35.63       29.84      2.43 o
   4   2  18       68.74       76.71      5.08 o
  -5   3  18       29.25       32.97      4.03 o
  -4   3  18      314.12      330.57     14.94 o
  -3   3  18      105.32      101.95      6.28 o
  -2   3  18      162.56      151.77      8.16 o
  -1   3  18       80.20       62.12      4.78 o
   0   3  18       67.93       65.15      3.17 o
   1   3  18      279.98      249.47     12.94 o
   2   3  18        8.99        7.14      2.36 o
   3   3  18      277.99      262.19     14.19 o
   4   3  18        1.38        1.37      1.42 o
  -4   4  18       66.44       62.24      5.08 o
  -3   4  18       18.46       20.73      3.13 o
  -2   4  18      181.95      185.95      9.54 o
  -1   4  18       87.11       82.93      5.66 o
   0   4  18      106.02       96.09      4.17 o
   1   4  18       27.43       28.94      2.67 o
   2   4  18       10.63       10.96      2.66 o
   3   4  18       68.63       73.19      6.03 o
  -2   5  18        5.90       11.47      2.53 o
  -1   5  18      120.09      128.27      7.74 o
   0   5  18        6.86        7.94      3.52 o
   1   5  18      100.74       99.90      4.96 o
   2   5  18      198.51      213.11     13.78 o
  -1   6  18       46.09       43.64      4.06 o
   0   6  18        5.69       10.26      2.28 o
  -3  -5  19      170.13      218.02     11.22 o
  -2  -5  19       40.08       48.32      4.18 o
  -1  -5  19       26.72       29.95      3.43 o
   0  -5  19       40.99       41.16      3.93 o
  -4  -4  19        4.32        8.71      1.70 o
  -3  -4  19       39.38       39.63      2.70 o
  -2  -4  19       71.68       77.08      5.23 o
  -1  -4  19       24.52       24.97      2.93 o
   2  -4  19       46.43       52.80      2.73 o
   3  -4  19       52.07       62.95      3.10 o
  -4  -3  19      265.18      271.10      9.20 o
  -3  -3  19        4.76        6.25      1.41 o
  -2  -3  19       32.40       37.70      2.61 o
  -1  -3  19      177.31      175.86      9.09 o
   0  -3  19      116.37      125.73      7.06 o
   1  -3  19       24.28       28.18      1.67 o
   2  -3  19        3.04        4.13      0.89 o
   3  -3  19      183.51      204.86      6.75 o
  -5  -2  19       42.48       40.26      4.51 o
  -4  -2  19       13.87       15.02      2.88 o
  -3  -2  19       83.41       78.75      3.64 o
  -2  -2  19       79.81       88.18      5.51 o
  -1  -2  19       14.96       13.94      2.48 o
   0  -2  19       76.08       87.23      5.68 o
   1  -2  19      120.61      137.00      7.64 o
   2  -2  19        0.39        1.96      1.06 o
   3  -2  19      150.09      156.94      5.77 o
   4  -2  19       99.13      113.07      6.64 o
  -5  -1  19       76.23       76.39      5.96 o
  -4  -1  19      124.47      141.21      8.21 o
  -3  -1  19      137.53      131.37      7.54 o
  -2  -1  19       74.68       66.92      4.88 o
  -1  -1  19      215.75      218.57     10.21 o
   0  -1  19       58.59       59.23      4.53 o
   1  -1  19       30.31       37.48      3.81 o
   2  -1  19      246.92      250.92      8.18 o
   3  -1  19       86.79       91.66      4.12 o
   4  -1  19       95.85      114.35      6.66 o
  -5   0  19       85.89       91.24      6.55 o
  -4   0  19        1.78        1.25      1.47 o
  -3   0  19       33.70       30.67      3.43 o
  -2   0  19        5.83       10.96      2.31 o
  -1   0  19      151.67      170.83      8.84 o
   0   0  19      122.17      122.86      7.19 o
   1   0  19       59.59       55.86      4.56 o
   2   0  19        1.78        2.61      1.80 o
   3   0  19        7.18        7.67      1.48 o
   4   0  19      463.43      483.67     14.71 o
  -5   1  19       75.24       79.87      6.18 o
  -4   1  19      123.48      140.39      8.26 o
  -3   1  19      136.37      133.00      7.59 o
  -2   1  19       77.57       76.54      5.11 o
  -1   1  19      214.72      188.38     10.01 o
   0   1  19       57.12       50.86      4.41 o
   1   1  19       28.82       32.49      3.71 o
   2   1  19      248.35      251.65     12.60 o
   3   1  19       88.17       89.57      4.11 o
   4   1  19       98.53      115.83      5.09 o
  -4   2  19       13.83       16.08      3.11 o
  -3   2  19       81.24       75.51      5.51 o
  -2   2  19       81.05       83.10      5.58 o
  -1   2  19       13.84       14.67      2.76 o
   0   2  19       77.27       80.24      5.68 o
   1   2  19      116.24      118.55      7.56 o
   2   2  19        0.56       -0.27      1.72 o
   3   2  19      153.34      135.18      8.79 o
   4   2  19      100.39      122.66      6.91 o
  -4   3  19      260.75      266.14     13.12 o
  -3   3  19        5.02        5.33      2.07 o
  -2   3  19       30.61       38.93      3.93 o
  -1   3  19      174.95      184.63      9.61 o
   0   3  19      117.10      107.58      7.09 o
   1   3  19       24.51       26.01      3.66 o
   2   3  19        2.80        3.26      2.00 o
   3   3  19      191.32      191.31     11.01 o
  -4   4  19        3.83        7.44      2.33 o
  -3   4  19       38.79       42.84      4.26 o
  -2   4  19       72.74       75.69      5.56 o
  -1   4  19       25.94       19.20      3.11 o
   0   4  19       44.26       35.00      4.06 o
   1   4  19      117.89      129.11     10.94 o
   2   4  19       45.45       41.36      4.81 o
   3   4  19       53.59       44.94      5.16 o
  -1   5  19       26.32       25.74      3.63 o
   0   5  19       41.52       38.37      2.79 o
   1   5  19       71.01       81.44      8.35 o
   2   5  19       47.86       50.91      5.21 o
  -1  -5  20       72.22       83.90      5.91 o
  -3  -4  20       95.75      102.70      6.43 o
  -2  -4  20       17.20       19.18      2.78 o
   2  -4  20       54.81       69.66      3.25 o
  -4  -3  20       71.19       72.20      3.75 o
  -3  -3  20       79.65       92.53      4.17 o
  -2  -3  20       60.69       60.52      4.56 o
  -1  -3  20      280.46      273.63     12.75 o
   0  -3  20       25.50       25.17      3.23 o
   1  -3  20       20.25       26.19      3.43 o
   2  -3  20       26.48       26.97      1.73 o
   3  -3  20       46.85       41.92      2.65 o
  -4  -2  20       72.95       77.94      5.71 o
  -3  -2  20      136.18      116.57      7.06 o
  -2  -2  20       31.56       31.45      3.36 o
  -1  -2  20        0.96        1.12      1.45 o
   0  -2  20        9.30       10.24      2.43 o
   1  -2  20       79.89       87.28      5.91 o
   2  -2  20       12.39       12.53      1.60 o
   3  -2  20       18.27       25.42      2.33 o
  -4  -1  20       87.85       84.80      5.91 o
  -3  -1  20      228.65      218.24     10.91 o
  -2  -1  20      131.79      129.81      7.31 o
  -1  -1  20       19.38       21.58      2.98 o
   0  -1  20       50.38       49.42      4.26 o
   1  -1  20        7.83        7.89      2.17 o
   2  -1  20      149.89      162.09      9.09 o
   3  -1  20       25.79       27.40      2.35 o
  -4   0  20       51.78       59.08      4.86 o
  -3   0  20       23.80       20.68      3.06 o
  -2   0  20      153.27      129.91      7.39 o
  -1   0  20       14.51       14.54      2.61 o
   0   0  20      125.27      140.54      8.01 o
   1   0  20        8.23        7.69      2.28 o
   2   0  20       32.74       36.95      4.21 o
   3   0  20       32.48       32.69      2.53 o
  -4   1  20       85.08       68.37      5.53 o
  -3   1  20      228.41      217.85     11.04 o
  -2   1  20      132.68      124.61      7.31 o
  -1   1  20       18.56       18.00      2.91 o
   0   1  20       49.68       48.00      4.48 o
   1   1  20        7.92        6.66      2.17 o
   2   1  20      148.98      150.52      8.94 o
   3   1  20       27.01       33.68      4.16 o
  -4   2  20       75.66       76.06      5.73 o
  -3   2  20      135.69      123.28      7.34 o
  -2   2  20       32.98       31.05      3.66 o
  -1   2  20        1.23        3.21      1.85 o
   0   2  20        9.83       11.07      2.51 o
   1   2  20       81.27       75.76      5.86 o
   2   2  20       13.84       10.06      2.61 o
   3   2  20       17.80       19.55      3.68 o
  -4   3  20       67.14       62.84      5.33 o
  -3   3  20       79.61       88.21      6.18 o
  -2   3  20       63.10       61.02      4.88 o
  -1   3  20      279.34      262.36     13.02 o
   0   3  20       25.88       27.66      3.66 o
   1   3  20       20.37       24.16      3.68 o
   2   3  20       26.59       23.93      3.86 o
  -3   4  20       95.17      101.88      6.71 o
  -2   4  20       18.29       17.85      3.06 o
  -1   4  20       10.85       10.86      2.76 o
   0   4  20        1.17        2.02      2.02 o
   1   4  20       36.78       40.39      2.84 o
   2   4  20       54.52       56.19      5.56 o
  -1   5  20       73.33       81.22      6.21 o
   0   5  20       49.29       48.72      4.78 o
  -3  -3  21       46.21       42.17      4.06 o
  -1  -3  21      217.30      237.78     11.57 o
   0  -3  21       32.78       35.18      3.86 o
   1  -3  21       37.92       41.61      4.33 o
   2  -3  21       29.38       33.55      2.76 o
  -4  -2  21      102.43      107.71      7.01 o
  -3  -2  21       24.63       22.63      3.26 o
  -2  -2  21      144.35      143.36      7.94 o
  -1  -2  21       23.49       26.89      3.43 o
   0  -2  21       41.24       40.23      4.16 o
   1  -2  21      217.62      225.63     11.42 o
   2  -2  21       92.72      101.03      6.89 o
  -4  -1  21        5.75       11.32      2.81 o
  -3  -1  21      148.51      154.18      8.66 o
  -2  -1  21       17.93       17.93      2.91 o
  -1  -1  21      139.58      134.75      7.89 o
   0  -1  21      344.98      370.03     16.80 o
   1  -1  21       24.70       32.52      3.83 o
   2  -1  21       87.03      106.48      7.09 o
   3  -1  21       37.67       36.49      5.07 o
  -4   0  21       33.25       29.97      3.81 o
  -3   0  21        5.52        4.88      2.10 o
  -2   0  21      167.38      159.39      8.69 o
  -1   0  21       22.28       26.54      3.38 o
   0   0  21      165.15      159.21      8.94 o
   1   0  21        5.26        4.16      1.95 o
   2   0  21      155.23      175.99      9.99 o
   3   0  21      165.81      171.11     10.01 o
  -4   1  21        5.67        8.86      2.73 o
  -3   1  21      148.43      153.86      8.71 o
  -2   1  21       16.20       19.30      3.21 o
  -1   1  21      134.88      146.02      8.21 o
   0   1  21      349.96      361.44     16.88 o
   1   1  21       25.59       27.21      3.66 o
   2   1  21       87.99      110.01      7.29 o
  -4   2  21       99.63      108.13      7.24 o
  -3   2  21       24.26       23.58      3.46 o
  -2   2  21      144.53      135.23      8.09 o
  -1   2  21       22.48       30.35      3.78 o
   0   2  21       41.82       50.88      4.81 o
   1   2  21      215.37      215.15     11.65 o
   2   2  21       89.11      108.47      7.41 o
  -3   3  21       44.75       41.23      4.41 o
  -2   3  21       32.73       30.87      3.86 o
  -1   3  21      214.21      224.31     11.82 o
   0   3  21       32.81       35.70      4.26 o
   1   3  21       39.84       45.56      4.76 o
   2   3  21       29.95       36.18      4.48 o
  -2   4  21       46.93       49.60      4.76 o
  -1   4  21       42.48       41.06      4.63 o
   0   4  21       10.66        9.24      2.66 o
   1   4  21      185.28      199.44     11.15 o
  -2  -3  22      104.57      100.68      6.64 o
  -1  -3  22      128.60      166.78      9.11 o
   0  -3  22       43.94       48.07      4.66 o
   1  -3  22      294.54      330.54     15.70 o
  -3  -2  22       36.27       34.45      3.91 o
  -2  -2  22       37.62       35.03      3.81 o
  -1  -2  22       45.18       43.87      4.23 o
   0  -2  22       21.61       23.43      3.38 o
   1  -2  22       99.64      115.67      7.26 o
   2  -2  22       30.85       27.34      3.76 o
  -3  -1  22       67.69       71.98      5.48 o
  -2  -1  22       33.23       37.96      3.93 o
  -1  -1  22      133.48      144.32      8.26 o
   0  -1  22      541.97      613.66     26.36 o
   1  -1  22       84.22      116.89      7.46 o
   2  -1  22       46.48       54.05      5.13 o
  -3   0  22        1.93        2.83      2.00 o
  -2   0  22       85.86       75.91      5.51 o
  -1   0  22       51.18       60.89      4.91 o
   0   0  22        2.99        2.71      1.90 o
   1   0  22        9.95       11.62      2.68 o
   2   0  22      197.39      229.87     12.25 o
  -3   1  22       67.79       78.04      5.73 o
  -2   1  22       33.12       35.95      4.08 o
  -1   1  22      136.08      141.51      8.41 o
   0   1  22      543.54      617.77     26.49 o
   1   1  22       81.42      115.59      7.56 o
  -3   2  22       35.75       32.64      4.06 o
  -2   2  22       38.51       36.43      4.11 o
  -1   2  22       44.27       41.96      4.61 o
   0   2  22       21.86       22.21      3.76 o
   1   2  22       99.01      101.63      7.31 o
  -2   3  22      103.69      116.84      7.51 o
  -1   3  22      133.35      160.86      9.56 o
  -2  -2  23      154.39      183.12      9.96 o
  -1  -2  23      135.87      159.21      9.14 o
   0  -2  23       54.89       79.39      6.06 o
  -2  -1  23       18.59       24.67      3.53 o
  -1  -1  23        2.03        3.51      2.02 o
   0  -1  23       11.12       11.30      2.73 o
   1  -1  23       70.31       84.57      6.31 o
  -2   0  23      355.50      399.59     18.28 o
  -1   0  23        5.44       12.77      2.83 o
   0   0  23       27.31       34.60      4.26 o
   1   0  23      143.32      178.36     10.21 o
  -1   1  23        1.64        4.56      2.41 o
   0   1  23       11.34       13.89      2.93 o
 
